# Supplementary material for: Cancer-associated SF3B1 mutation suppresses DNA repair by disrupting the organization of nuclear actin network
Source: Cell Death Dis. 2026 Mar 21;17(1):334. doi: 10.1038/s41419-026-08569-5 (PMC13039298; doi:10.1038/s41419-026-08569-5)
Supplement: Supplementary file 2 — Table s1 [file 41419_2026_8569_MOESM2_ESM.xlsx]

## Sheet: Sheet1
CIRC_id	circRNA_type	gene_id	circBase_id	logFC	PValue	SF3B1-WT1	SF3B1-WT2	SF3B1-WT3	SF3B1-K700E1	SF3B1-K700E2	SF3B1-K700E3
X:131736127|131794466(-)	intron	FIRRE	-	10.6371	1.07149e-49	0	0	0	5.14243	7.75829	5.2505
8:130358017|130361788(-)	intron	ASAP1	hsa_circ_0003797	9.81809	2.14825e-37	0	0	0	4.33047	2.49374	3.19596
18:73325034|73332581(+)	exon	LINC02582	-	8.68816	3.38231e-24	0	0	0	1.53371	1.75485	1.3697
8:79270023|79298925(-)	intergenic_region	#N/A	-	8.67785	4.17142e-24	0	0	0	1.44349	1.01597	2.20673
8:79270023|79288811(-)	intergenic_region	#N/A	-	3.38017	5.2396e-24	3.50178	1.72758	1.91705	20.7502	30.3866	26.1764
8:79177329|79288811(-)	intergenic_region	#N/A	-	8.63374	1.03133e-23	0	0	0	0.992399	2.03193	1.59798
2:202695881|202766390(+)	exon	FAM117B	-	8.62327	1.27342e-23	0	0	0	2.07502	1.10833	1.21751
1:84865385|84866138(-)	exon	LPAR3	hsa_circ_0004390	3.41589	8.63834e-21	1.44191	0.740392	1.75035	10.0142	14.2235	21.6869
12:1103533|1116033(+)	intron	ERC1	-	8.28843	9.01763e-21	0	0	0	0.902181	1.38541	1.2936
16:87851724|87902520(-)	intergenic_region	#N/A	-	-8.13844	2.53007e-20	4.11974	2.71477	2.3338	0	0	0
12:56603359|56605327(-)	exon	BAZ2A	hsa_circ_0004843	8.14041	1.38466e-19	0	0	0	0.992399	1.29305	0.913131
1:247156406|247159859(-)	exon	ZNF124	-	8.10146	2.79785e-19	0	0	0	1.17284	1.29305	0.684848
13:99071510|99072508(-)	intron	DOCK9	-	7.99118	1.97156e-18	0	0	0	1.26305	1.38541	0.380471
6:72295937|72333835(+)	exon	RIMS1	-	-5.51014	3.62651e-17	5.97362	2.8793	3.16731	0	0.277082	0
8:79270023|79334008(-)	intergenic_region	#N/A	-	7.7358	1.44232e-16	0	0	0	0.360872	1.47777	0.837037
20:51784600|51792352(-)	exon	SALL4	-	7.70076	2.53864e-16	0	0	0	0.451091	0.923606	1.06532
5:133400738|133402349(-)	intron	FSTL4	-	7.53228	4.67235e-15	0	0	0	0.811963	0.646524	0.608754
8:51845661|51861246(-)	exon	PCMTD1	-	7.53097	4.77607e-15	0	0	0	0.541309	0.923606	0.684848
13:24903926|24913091(-)	exon	CENPJ	hsa_circ_0029775	7.51199	6.68398e-15	0	0	0	0.631527	0.923606	0.53266
8:28970043|29018913(+)	exon	HMBOX1	-	7.51109	6.78514e-15	0	0	0	0.992399	0.461803	0.608754
X:100914621|100915083(-)	exon	XKRX	-	7.49051	9.73236e-15	0	0	0	0.541309	0.738885	0.760942
5:145665254|145704295(-)	intron	PRELID2	-	7.40696	4.10704e-14	0	0	0	0.902181	0.461803	0.53266
5:65291329|65300131(-)	exon	ADAMTS6	hsa_circ_0002529	7.40696	4.10704e-14	0	0	0	0.721745	0.554164	0.608754
6:109715078|109743772(+)	exon	FIG4	hsa_circ_0077607	7.40557	4.2015e-14	0	0	0	0.360872	0.554164	1.14141
5:136147832|136179658(+)	exon	SMAD5	-	7.38624	5.83642e-14	0	0	0	0.811963	0.831245	0.304377
18:79110355|79126375(+)	exon	ATP9B	-	7.38387	6.06517e-14	0	0	0	0.902181	0.277082	0.760942
5:69104631|69114496(+)	exon	SLC30A5	hsa_circ_0005839	7.38387	6.06517e-14	0	0	0	0.902181	0.369442	0.608754
5:134741063|134741523(+)	exon	CAMLG	-	7.33998	1.26418e-13	0	0	0	0.631527	0.646524	0.53266
1:45659028|45661225(-)	exon	GPBP1L1	hsa_circ_0000068	7.31826	1.81176e-13	0	0	0	1.08262	0.461803	0.304377
18:7888106|7955414(+)	exon	PTPRM	-	7.2947	2.66575e-13	0	0	0	0.451091	0.831245	0.53266
5:78089393|78141319(-)	exon	AP3B1	-	7.2947	2.66575e-13	0	0	0	0.541309	0.923606	0.380471
8:79285790|79288811(-)	intergenic_region	#N/A	-	7.2937	2.70876e-13	0	0	0	1.26305	0.277082	0.304377
5:62536702|62561257(+)	exon	IPO11	hsa_circ_0072650	7.29322	2.72921e-13	0	0	0	0.180436	0.831245	0.989225
1:176555407|176557241(+)	exon	PAPPA2	-	7.24691	5.78308e-13	0	0	0	0.721745	0.738885	0.304377
8:79270023|79285977(-)	intergenic_region	#N/A	-	7.22216	8.59288e-13	0	0	0	0.541309	0.461803	0.684848
9:105721537|105774026(+)	exon	TMEM38B	hsa_circ_0003842	7.22216	8.59288e-13	0	0	0	0.541309	0.738885	0.456565
13:95757625|95763953(+)	intron	DNAJC3	-	7.19855	1.25049e-12	0	0	0	0.451091	1.01597	0.304377
17:819439|826078(-)	exon	NXN	hsa_circ_0004931	7.17294	1.87075e-12	0	0	0	0.360872	0.923606	0.456565
10:68483420|68517293(-)	exon	SLC25A16	-	7.17186	1.90219e-12	0	0	0	0.631527	0.369442	0.608754
18:73325034|73358838(+)	intergenic_region	#N/A	-	7.17134	1.91713e-12	0	0	0	0.180436	0.738885	0.913131
X:155506898|155537118(-)	intron	#N/A	hsa_circ_0006355	7.17026	1.94939e-12	0	0	0	0.270654	0.369442	1.14141
21:37087247|37098160(+)	exon	TTC3	-	7.12086	4.19981e-12	0	0	0	0.541309	0.831245	0.304377
15:40602915|40611511(+)	exon	KNL1	-	7.09269	6.46372e-12	0	0	0	0.631527	0.554164	0.380471
16:24540612|24553557(+)	exon	RBBP6	-	7.09269	6.46372e-12	0	0	0	0.541309	0.369442	0.608754
1:225007421|225097239(+)	exon	DNAH14	-	7.09269	6.46372e-12	0	0	0	0.541309	0.646524	0.380471
5:79618647|79620083(+)	intron	TENT2	hsa_circ_0001503	7.09269	6.46372e-12	0	0	0	0.631527	0.461803	0.456565
2:113729401|113735858(-)	exon	SLC35F5	hsa_circ_0008827	7.08988	6.74385e-12	0	0	0	0.631527	0.184721	0.760942
5:43644192|43677806(+)	exon	NNT	hsa_circ_0072415	7.08988	6.74385e-12	0	0	0	0.451091	0.184721	0.989225
13:23879268|23886506(-)	exon	MIPEP	-	7.06682	9.57271e-12	0	0	0	0.811963	0.554164	0.228283
18:79126267|79214038(+)	exon	ATP9B	-	7.06682	9.57271e-12	0	0	0	0.902181	0.461803	0.228283
5:33023075|33023327(-)	exon	-	-	7.06627	9.65072e-12	0	0	0	0.180436	1.10833	0.456565
11:65501582|65504595(+)	exon	MALAT1	-	7.06341	1.00732e-11	0	0	0	0.180436	0.646524	0.837037
10:31373018|31387798(+)	exon	ZEB1	hsa_circ_0003793	2.84495	1.94855e-11	0.617961	0.493594	0.916852	6.04461	4.52567	5.78316
20:53253499|53256571(+)	exon	TSHZ2	-	-2.69025	2.14878e-11	7.00356	5.5118	4.91766	0.721745	1.29305	0.760942
2:25607236|25628384(-)	exon	DTNB	hsa_circ_0053040	7.00892	2.2759e-11	0	0	0	0.541309	0.461803	0.456565
10:126970702|127043164(+)	exon	DOCK1	hsa_circ_0020392	7.00596	2.37796e-11	0	0	0	0.631527	0.184721	0.684848
15:42810614|42817097(-)	exon	TTBK2	hsa_circ_0005417	6.98027	3.47251e-11	0	0	0	1.26305	0.184721	0.152188
4:22401431|22402799(-)	exon	ADGRA3	hsa_circ_0002785	6.97969	3.50177e-11	0	0	0	0.451091	0.369442	0.608754
18:57476437|57508153(+)	intergenic_region	#N/A	-	6.95351	5.13147e-11	0	0	0	0.992399	0.369442	0.152188
7:150284753|150298195(-)	intron	ACTR3C	-	6.95351	5.13147e-11	0	0	0	0.721745	0.646524	0.152188
9:134401632|134409119(+)	exon	RXRA	-	3.41104	5.14584e-11	0.823948	0	0.1667	2.61633	3.78679	2.20673
11:65501582|65502393(+)	exon	MALAT1	-	6.95168	5.27007e-11	0	0	0	0.541309	0.461803	0.380471
5:177191884|177239865(+)	exon	NSD1	-	6.94861	5.5122e-11	0	0	0	0.360872	0.369442	0.684848
10:132244879|132245955(-)	intron	STK32C	-	6.92312	7.96363e-11	0	0	0	0.541309	0.646524	0.228283
5:78509784|78564871(-)	exon	LHFPL2	-	6.91999	8.45395e-11	0	0	0	0.451091	0.461803	0.456565
8:56167287|56179513(-)	exon	PLAG1	-	6.91999	8.45395e-11	0	0	0	0.811963	0.277082	0.304377
9:4823531|4833228(+)	intron	RCL1	-	6.91999	8.45395e-11	0	0	0	0.631527	0.277082	0.456565
6:99435707|99510230(-)	exon	USP45	-	4.58024	1.31019e-10	0	0.164531	0	1.26305	1.93957	1.75017
16:68166843|68191775(+)	exon	NFATC3	-	6.89208	1.45831e-10	0	0	0	0.270654	0.923606	0.304377
20:13559008|13580981(-)	exon	TASP1	hsa_circ_0002001	6.86099	2.68762e-10	0	0	0	0.902181	0.369442	0.152188
9:131430090|131459356(+)	exon	-	-	6.86099	2.68762e-10	0	0	0	0.721745	0.369442	0.228283
10:125038997|125040877(-)	intron	CTBP2	-	6.85901	2.80918e-10	0	0	0	0.541309	0.369442	0.380471
12:106842589|106851594(+)	exon	RIC8B	hsa_circ_0006512	6.85901	2.80918e-10	0	0	0	0.541309	0.369442	0.380471
1:91343430|91385834(-)	exon	HFM1	-	6.85901	2.80918e-10	0	0	0	0.631527	0.369442	0.304377
2:222599928|222648795(-)	exon	FARSB	hsa_circ_0058430	6.85901	2.80918e-10	0	0	0	0.541309	0.461803	0.304377
4:55417072|55417985(+)	exon	TMEM165	hsa_circ_0069778	6.85901	2.80918e-10	0	0	0	0.360872	0.646524	0.380471
6:101621949|101626637(+)	exon	GRIK2	hsa_circ_0004139	6.85901	2.80918e-10	0	0	0	0.451091	0.461803	0.380471
16:74644362|74661451(-)	exon	RFWD3	hsa_circ_0040496	6.82857	5.04524e-10	0	0	0	0.631527	0.461803	0.228283
20:35858302|35899648(+)	exon	PHF20	hsa_circ_0060157	6.82857	5.04524e-10	0	0	0	0.451091	0.646524	0.228283
2:47408401|47429941(+)	exon	MSH2	hsa_circ_0054469	6.82857	5.04524e-10	0	0	0	0.451091	0.646524	0.228283
3:56666260|56673725(-)	exon	TASOR	hsa_circ_0066241	6.82718	5.20539e-10	0	0	0	0.811963	0.277082	0.228283
11:65501278|65505019(+)	exon	MALAT1	-	6.82512	5.44547e-10	0	0	0	0.631527	0.277082	0.380471
1:176594524|176595595(+)	exon	PAPPA2	hsa_circ_0015382	6.82512	5.44547e-10	0	0	0	0.541309	0.277082	0.456565
12:11034782|11047188(-)	exon	#N/A	hsa_circ_0025462	-4.04453	8.91672e-10	1.95688	0.987189	2.3338	0.631527	0	0
1:225038694|225043983(+)	exon	DNAH14	-	6.75993	1.85891e-09	0	0	0	0.451091	0.369442	0.380471
2:46612228|46615185(-)	exon	PIGF	hsa_circ_0054456	6.75993	1.85891e-09	0	0	0	0.451091	0.461803	0.304377
2:72718103|72731245(-)	exon	EXOC6B	-	6.75993	1.85891e-09	0	0	0	0.541309	0.369442	0.304377
4:65414284|65495543(-)	exon	EPHA5	-	6.75993	1.85891e-09	0	0	0	0.360872	0.277082	0.608754
5:116291517|116303683(+)	exon	COMMD10	-	6.75993	1.85891e-09	0	0	0	0.451091	0.369442	0.380471
5:131677703|131699002(-)	exon	FNIP1	hsa_circ_0008314	6.75993	1.85891e-09	0	0	0	0.451091	0.461803	0.304377
5:83104910|83111203(+)	exon	XRCC4	-	6.75993	1.85891e-09	0	0	0	0.270654	0.646524	0.380471
X:154551988|154556376(+)	exon	IKBKG	hsa_circ_0092130	6.75993	1.85891e-09	0	0	0	0.360872	0.461803	0.380471
15:42827928|42878684(-)	exon	TTBK2	hsa_circ_0006297	6.75843	1.91996e-09	0	0	0	0.631527	0.277082	0.304377
18:31890735|31917667(-)	exon	TRAPPC8	hsa_circ_0047370	6.75843	1.91996e-09	0	0	0	0.631527	0.277082	0.304377
18:21366027|21384403(+)	exon	GREB1L	-	6.72737	3.36729e-09	0	0	0	0.270654	0.831245	0.228283
1:22078429|22097968(+)	intergenic_region	#N/A	-	6.72737	3.36729e-09	0	0	0	0.360872	0.554164	0.304377
3:111913319|111913702(+)	exon	PHLDB2	hsa_circ_0066783	6.72582	3.47917e-09	0	0	0	0.992399	0.184721	0.152188
10:101798842|101807901(-)	exon	OGA	hsa_circ_0019612	6.72352	3.64675e-09	0	0	0	0.360872	0.369442	0.456565
13:113495502|113501880(+)	exon	TMCO3	hsa_circ_0031015	6.72352	3.64675e-09	0	0	0	0.360872	0.369442	0.456565
16:89895990|89900794(+)	exon	TCF25	hsa_circ_0041103	6.72352	3.64675e-09	0	0	0	0.541309	0.277082	0.380471
8:79270023|79330978(-)	intergenic_region	#N/A	-	2.89304	4.08282e-09	0.514968	0.411329	0.1667	2.88698	3.41734	2.13064
2:233363077|233390483(+)	intron	DGKD	-	-3.979	5.95229e-09	1.5449	0.904923	1.1669	0	0.461803	0
5:131698917|131709272(-)	exon	FNIP1	hsa_circ_0009030	6.69012	6.61817e-09	0	0	0	0.541309	0.277082	0.304377
14:80743075|80761613(-)	exon	CEP128	hsa_circ_0032821	6.65598	1.20153e-08	0	0	0	0.541309	0.369442	0.228283
5:77325539|77331459(+)	exon	PDE8B	-	6.65352	1.26057e-08	0	0	0	0.451091	0.369442	0.304377
8:79270023|79379322(-)	intergenic_region	#N/A	-	6.65352	1.26057e-08	0	0	0	0.360872	0.369442	0.380471
11:66643450|66644140(+)	exon	#N/A	hsa_circ_0005244	6.65183	1.3035e-08	0	0	0	0.451091	0.184721	0.53266
1:10267380|10268263(+)	exon	KIF1B	hsa_circ_0002002	6.62106	2.18086e-08	0	0	0	0.631527	0.369442	0.152188
17:8238031|8238629(-)	exon	CTC1	hsa_circ_0008041	6.61851	2.28876e-08	0	0	0	0.360872	0.461803	0.304377
1:246726892|246744125(+)	exon	SCCPDH	-	6.61851	2.28876e-08	0	0	0	0.360872	0.461803	0.304377
5:123573393|123575963(+)	exon	CSNK1G3	-	6.61851	2.28876e-08	0	0	0	0.360872	0.554164	0.228283
5:131730904|131731489(-)	intron	#N/A	-	6.61851	2.28876e-08	0	0	0	0.360872	0.554164	0.228283
5:151794159|151799313(+)	exon	G3BP1	hsa_circ_0001999	6.61419	2.48475e-08	0	0	0	0.451091	0.277082	0.380471
2:120127688|120175004(+)	exon	EPB41L5	hsa_circ_0008278	2.32967	3.08994e-08	1.5449	0.57586	0.500101	4.15003	4.24859	4.41347
12:103785335|103815121(-)	exon	NT5DC3	-	6.58268	4.1517e-08	0	0	0	0.541309	0.461803	0.152188
3:125019262|125029488(-)	exon	HEG1	hsa_circ_0006617	6.58268	4.1517e-08	0	0	0	0.541309	0.461803	0.152188
12:99244342|99246864(-)	exon	ANKS1B	-	6.58087	4.29496e-08	0	0	0	0.721745	0.277082	0.152188
15:64980864|64983593(-)	exon	SPG21	hsa_circ_0035875	6.58087	4.29496e-08	0	0	0	0.721745	0.277082	0.152188
16:2056196|2058873(+)	exon	TSC2	hsa_circ_0037409	6.58087	4.29496e-08	0	0	0	0.811963	0.184721	0.152188
5:135172500|135174172(+)	intron	PITX1-AS1	hsa_circ_0006652	6.58087	4.29496e-08	0	0	0	0.811963	0.184721	0.152188
11:108186482|108190500(-)	exon	NPAT	-	6.58003	4.3586e-08	0	0	0	0.270654	0.461803	0.380471
12:103766735|103775630(-)	intergenic_region	#N/A	-	6.58003	4.3586e-08	0	0	0	0.180436	0.738885	0.304377
13:59911735|59916249(-)	exon	DIAPH3	-	6.58003	4.3586e-08	0	0	0	0.270654	0.554164	0.304377
18:23234608|23237245(+)	exon	CABLES1	hsa_circ_0004864	6.58003	4.3586e-08	0	0	0	0.270654	0.554164	0.304377
12:119803206|119834228(-)	exon	CIT	hsa_circ_0028701	6.5782	4.50924e-08	0	0	0	0.541309	0.184721	0.380471
16:56872351|56872786(+)	exon	SLC12A3	hsa_circ_0039502	6.5782	4.50924e-08	0	0	0	0.451091	0.184721	0.456565
1:77206640|77212347(-)	intron	PIGK	-	6.5782	4.50924e-08	0	0	0	0.541309	0.184721	0.380471
20:13569507|13630152(-)	exon	TASP1	-	6.5782	4.50924e-08	0	0	0	0.451091	0.184721	0.456565
4:166055076|166065863(+)	exon	TLL1	-	6.5782	4.50924e-08	0	0	0	0.631527	0.184721	0.304377
1:232415494|232432471(-)	exon	SIPA1L2	hsa_circ_0016909	6.57553	4.73456e-08	0	0	0	0.180436	0.184721	0.837037
4:148435104|148436862(-)	exon	NR3C2	hsa_circ_0071127	2.29767	6.00489e-08	0.720955	0.740392	0.833502	3.69894	4.80275	4.033
20:53253499|53256444(+)	exon	TSHZ2	-	-2.28255	7.49242e-08	5.25267	3.20836	2.91726	0.721745	0.923606	0.684848
1:151236558|151236763(+)	exon	PIP5K1A	hsa_circ_0003432	6.54325	7.89539e-08	0	0	0	0.270654	0.738885	0.152188
5:50399107|50416090(-)	intron	EMB	-	6.54136	8.16949e-08	0	0	0	0.541309	0.277082	0.228283
5:78110207|78129307(-)	exon	AP3B1	hsa_circ_0073102	6.54136	8.16949e-08	0	0	0	0.541309	0.277082	0.228283
8:51857204|51861246(-)	intron	PCMTD1	-	6.54136	8.16949e-08	0	0	0	0.541309	0.277082	0.228283
12:20877772|20901467(+)	exon	#N/A	-	6.53858	8.57926e-08	0	0	0	0.180436	0.554164	0.380471
17:20245926|20297077(+)	exon	SPECC1	hsa_circ_0042434	6.53858	8.57926e-08	0	0	0	0.270654	0.369442	0.456565
17:32446945|32474824(+)	exon	PSMD11	hsa_circ_0043036	6.53858	8.57926e-08	0	0	0	0.270654	0.369442	0.456565
11:46936552|47052518(+)	intergenic_region	#N/A	-	6.50072	1.71554e-07	0	0	0	0.270654	0.369442	0.380471
15:69417383|69422435(+)	exon	KIF23	hsa_circ_0004252	6.50072	1.71554e-07	0	0	0	0.451091	0.369442	0.228283
16:88598178|88609051(+)	exon	ZC3H18	-	6.50072	1.71554e-07	0	0	0	0.360872	0.461803	0.228283
18:8069686|8143779(+)	exon	PTPRM	-	6.50072	1.71554e-07	0	0	0	0.451091	0.277082	0.304377
1:100007034|100017815(+)	exon	SLC35A3	hsa_circ_0013299	6.50072	1.71554e-07	0	0	0	0.270654	0.369442	0.380471
1:29148080|29168638(-)	exon	SRSF4	-	6.50072	1.71554e-07	0	0	0	0.451091	0.369442	0.228283
1:41846383|41849089(-)	intron	HIVEP3	-	6.50072	1.71554e-07	0	0	0	0.451091	0.277082	0.304377
20:35653798|35658982(-)	exon	RBM12	-	6.50072	1.71554e-07	0	0	0	0.451091	0.369442	0.228283
4:40890364|40945070(-)	exon	APBB2	hsa_circ_0069561	6.50072	1.71554e-07	0	0	0	0.451091	0.369442	0.228283
5:149210726|149252837(+)	exon	ABLIM3	-	6.50072	1.71554e-07	0	0	0	0.360872	0.461803	0.228283
6:109145219|109146937(+)	exon	CEP57L1	hsa_circ_0004131	6.50072	1.71554e-07	0	0	0	0.270654	0.369442	0.380471
6:13579451|13600949(+)	exon	SIRT5	hsa_circ_0075648	6.50072	1.71554e-07	0	0	0	0.360872	0.277082	0.380471
7:157169048|157248580(+)	exon	UBE3C	-	6.50072	1.71554e-07	0	0	0	0.451091	0.277082	0.304377
11:46543975|46548500(-)	exon	AMBRA1	-	6.49872	1.78927e-07	0	0	0	0.631527	0.184721	0.228283
5:65451475|65473715(-)	exon	ADAMTS6	-	6.49781	1.82174e-07	0	0	0	0.180436	0.369442	0.53266
5:146218985|146237432(+)	exon	#N/A	hsa_circ_0074417	6.4958	1.90018e-07	0	0	0	0.360872	0.184721	0.53266
9:125323798|125326589(+)	exon	GAPVD1	-	6.4958	1.90018e-07	0	0	0	0.270654	0.184721	0.608754
5:171183199|171205612(+)	exon	RANBP17	hsa_circ_0002713	3.41652	2.30374e-07	0.720955	0	0	0.992399	1.10833	1.44579
16:58716014|58719255(-)	exon	GOT2	hsa_circ_0005943	6.4589	3.67058e-07	0	0	0	0.180436	0.461803	0.380471
1:162566012|162600903(+)	intergenic_region	#N/A	-	6.4589	3.67058e-07	0	0	0	0.180436	0.554164	0.304377
6:100766565|100849096(-)	intron	ASCC3	-	6.4589	3.67058e-07	0	0	0	0.180436	0.461803	0.380471
13:79355220|79378907(-)	exon	RBM26	-	6.45679	3.82888e-07	0	0	0	0.360872	0.184721	0.456565
1:180976118|180993425(-)	exon	STX6	hsa_circ_0003683	6.45679	3.82888e-07	0	0	0	0.270654	0.277082	0.456565
5:154755644|154811640(+)	exon	LARP1	-	6.45679	3.82888e-07	0	0	0	0.451091	0.184721	0.380471
5:35856977|35875587(+)	exon	IL7R	-	6.45679	3.82888e-07	0	0	0	0.270654	0.277082	0.456565
5:43655840|43677806(+)	exon	NNT	hsa_circ_0072422	6.45679	3.82888e-07	0	0	0	0.541309	0.184721	0.304377
6:149632759|149638560(-)	exon	KATNA1	hsa_circ_0078218	6.45679	3.82888e-07	0	0	0	0.270654	0.277082	0.456565
9:13247635|13259059(-)	intron	MPDZ	-	6.45679	3.82888e-07	0	0	0	0.541309	0.184721	0.304377
7:77585543|77600806(+)	exon	PTPN12	hsa_circ_0003764	-3.94772	4.20321e-07	2.05987	0.987189	1.3336	0	0.831245	0
4:77055150|77066405(-)	exon	CCNI	hsa_circ_0003373	6.45324	4.62888e-07	0	0	0	1.26305	0	1.59798
10:32543300|32584304(+)	intergenic_region	#N/A	hsa_circ_0000233	2.67256	6.78246e-07	0	0.329063	0.500101	1.9848	1.38541	1.90236
9:4117768|4118881(-)	exon	GLIS3	hsa_circ_0006370	-2.53296	7.05819e-07	2.05987	1.39852	2.0004	0	0.369442	0.913131
12:1115866|1190052(+)	exon	ERC1	-	6.419	7.34309e-07	0	0	0	0.270654	0.646524	0.152188
21:41237513|41250901(+)	exon	BACE2	hsa_circ_0061775	6.419	7.34309e-07	0	0	0	0.180436	0.646524	0.228283
7:22960256|22978448(-)	exon	HYCC1	hsa_circ_0079561	6.419	7.34309e-07	0	0	0	0.270654	0.646524	0.152188
13:32535769|32537027(-)	exon	N4BP2L2	-	6.41679	7.65809e-07	0	0	0	0.451091	0.277082	0.228283
17:601795|655953(-)	exon	VPS53	-	6.41679	7.65809e-07	0	0	0	0.451091	0.369442	0.152188
19:40241938|40242687(-)	exon	AKT2	hsa_circ_0051077	6.41679	7.65809e-07	0	0	0	0.451091	0.277082	0.228283
4:13425110|13428237(-)	intron	RAB28	-	6.41679	7.65809e-07	0	0	0	0.451091	0.369442	0.152188
4:128952769|129003876(-)	exon	SCLT1	-	6.41359	8.13063e-07	0	0	0	0.180436	0.369442	0.456565
7:145783715|145785433(+)	intergenic_region	#N/A	-	2.95228	9.51474e-07	0.205987	0.329063	0	1.17284	1.29305	1.59798
10:87767673|87776427(-)	exon	ATAD1	hsa_circ_0007229	-4.06826	1.02672e-06	2.05987	1.31625	1.41695	0	0.923606	0
3:61622463|61623555(+)	intron	#N/A	hsa_circ_0002134	2.62869	1.1667e-06	0	0.329063	0.416751	2.07502	1.57013	1.52188
2:239990074|240014860(-)	exon	NDUFA10	hsa_circ_0001119	2.70695	1.28691e-06	0.514968	0.246797	0	1.62393	1.10833	1.90236
2:68490190|68545312(+)	exon	APLF	hsa_circ_0001023	2.55885	1.32767e-06	0.823948	0	0.25005	1.17284	1.75485	2.20673
5:50402286|50411383(-)	exon	EMB	hsa_circ_0072428	1.83855	1.38416e-06	1.75089	1.15172	1.41695	5.68374	5.26455	5.78316
16:87851724|87904904(-)	intergenic_region	#N/A	-	-6.69269	1.55857e-06	0	1.48078	1.41695	0	0	0
8:125182103|125195272(+)	intron	NSMCE2	-	2.94668	1.60585e-06	1.02994	0.246797	0	2.16523	2.21665	2.6633
10:3158040|3160330(-)	exon	PITRM1	hsa_circ_0002498	6.37241	1.60696e-06	0	0	0	0.360872	0.277082	0.304377
11:65501278|65504595(+)	exon	MALAT1	-	6.37241	1.60696e-06	0	0	0	0.270654	0.277082	0.380471
14:54981540|55002185(-)	exon	WDHD1	-	6.37241	1.60696e-06	0	0	0	0.360872	0.369442	0.228283
15:60371921|60372917(-)	intron	ANXA2	-	6.37241	1.60696e-06	0	0	0	0.270654	0.461803	0.228283
1:114463104|114463556(-)	exon	TRIM33	hsa_circ_0013637	6.37241	1.60696e-06	0	0	0	0.270654	0.461803	0.228283
1:41864578|41865615(-)	exon	HIVEP3	-	6.37241	1.60696e-06	0	0	0	0.270654	0.277082	0.380471
1:44241915|44248038(-)	exon	ERI3	-	6.37241	1.60696e-06	0	0	0	0.270654	0.277082	0.380471
20:32825925|32839856(+)	exon	MAPRE1	-	6.37241	1.60696e-06	0	0	0	0.270654	0.277082	0.380471
2:32501713|32503236(+)	exon	BIRC6	-	6.37241	1.60696e-06	0	0	0	0.270654	0.277082	0.380471
5:98892525|98894686(-)	exon	CHD1	-	6.37241	1.60696e-06	0	0	0	0.270654	0.369442	0.304377
7:128641238|128648982(+)	intergenic_region	#N/A	-	6.37241	1.60696e-06	0	0	0	0.360872	0.277082	0.304377
5:50399107|50411383(-)	exon	EMB	hsa_circ_0001481	1.44759	1.66062e-06	8.96044	5.84087	6.33461	18.5849	22.536	19.0997
3:183736718|183742945(+)	intron	YEATS2	-	6.37007	1.67503e-06	0	0	0	0.631527	0.184721	0.152188
10:94030683|94032252(+)	exon	PLCE1	hsa_circ_0019223	-2.43546	1.90883e-06	2.16286	1.56305	1.25025	0	0.646524	0.53266
1:224952685|225007544(+)	exon	DNAH14	-	3.91588	1.92554e-06	0	0.164531	0	1.17284	1.20069	0.684848
8:39136657|39169997(+)	exon	ADAM32	hsa_circ_0004042	-2.60299	2.5214e-06	1.23592	1.48078	1.3336	0	0.923606	0.228283
10:91819270|91842391(+)	exon	TNKS2	-	-2.77288	3.04855e-06	1.75089	0.57586	1.58365	0	0.369442	0.228283
15:72496791|72544964(+)	exon	ARIH1	-	6.33012	3.12962e-06	0	0	0	0.270654	0.554164	0.152188
18:58934433|58939621(+)	exon	ZNF532	hsa_circ_0047818	6.33012	3.12962e-06	0	0	0	0.270654	0.554164	0.152188
1:247155566|247159859(-)	intron	ZNF124	-	6.33012	3.12962e-06	0	0	0	0.360872	0.461803	0.152188
1:77858938|77875111(+)	exon	MIGA1	-	6.33012	3.12962e-06	0	0	0	0.180436	0.738885	0.152188
5:107629931|107635002(-)	intron	#N/A	-	6.33012	3.12962e-06	0	0	0	0.180436	0.738885	0.152188
X:155506898|155545277(-)	exon	TMLHE	-	6.33012	3.12962e-06	0	0	0	0.360872	0.461803	0.152188
10:5730487|5731203(+)	exon	TASOR2	-	6.32659	3.31644e-06	0	0	0	0.180436	0.369442	0.380471
4:3186597|3189093(+)	exon	HTT	-	6.32659	3.31644e-06	0	0	0	0.180436	0.369442	0.380471
5:168488602|168495436(+)	exon	RARS1	hsa_circ_0074874	6.32659	3.31644e-06	0	0	0	0.180436	0.369442	0.380471
6:37929959|37939219(+)	intron	ZFAND3	-	6.32659	3.31644e-06	0	0	0	0.180436	0.369442	0.380471
11:34947493|34970286(+)	intron	PDHX	-	6.32413	3.45413e-06	0	0	0	0.451091	0.184721	0.304377
17:82248875|82265796(-)	exon	CSNK1D	hsa_circ_0046395	6.32413	3.45413e-06	0	0	0	0.451091	0.184721	0.304377
2:210153495|210155404(-)	intron	KANSL1L	-	6.32413	3.45413e-06	0	0	0	0.360872	0.184721	0.380471
2:85541083|85543034(+)	exon	MAT2A	-	6.32413	3.45413e-06	0	0	0	0.270654	0.184721	0.456565
3:111913319|111954029(+)	exon	PHLDB2	hsa_circ_0066785	6.32413	3.45413e-06	0	0	0	0.270654	0.184721	0.456565
10:31373018|31387266(+)	exon	ZEB1	hsa_circ_0000228	4.6232	6.03557e-06	0.926942	0.493594	0	11.0066	7.57357	9.2835
1:204468870|204469886(-)	exon	PIK3C2B	hsa_circ_0000174	-2.83404	6.05599e-06	1.23592	0.822657	1.3336	0	0.277082	0.228283
1:225085710|225097239(+)	exon	DNAH14	-	2.42312	6.19777e-06	0.926942	0	0.25005	1.89458	1.47777	1.44579
10:68906711|68910382(+)	exon	DDX50	-	6.28039	6.59529e-06	0	0	0	0.451091	0.277082	0.152188
13:21381434|21425678(-)	exon	ZDHHC20	-	6.28039	6.59529e-06	0	0	0	0.451091	0.277082	0.152188
17:30734897|30759539(+)	exon	-	-	6.28039	6.59529e-06	0	0	0	0.451091	0.277082	0.152188
1:156308215|156335888(-)	intergenic_region	#N/A	-	6.28039	6.59529e-06	0	0	0	0.360872	0.277082	0.228283
6:135442582|135467634(-)	exon	AHI1	-	6.28039	6.59529e-06	0	0	0	0.451091	0.184721	0.228283
13:95034605|95044438(-)	exon	ABCC4	-	6.27667	6.97817e-06	0	0	0	0.180436	0.184721	0.53266
10:48401612|48404981(+)	exon	MAPK8	hsa_circ_0018315	3.14057	7.12359e-06	0.617961	0	0	0.811963	1.38541	0.837037
12:38829379|38874511(-)	exon	CPNE8	-	-6.25079	7.83347e-06	1.85388	0.493594	0.416751	0	0	0
20:21340721|21346550(+)	exon	XRN2	hsa_circ_0002985	-6.25079	7.83347e-06	1.02994	0.411329	1.0002	0	0	0
7:74508075|74559655(+)	exon	GTF2IRD1	hsa_circ_0080585	-3.89521	9.17183e-06	0.823948	0.822657	1.08355	0	0	0.152188
18:8076455|8088851(+)	exon	PTPRM	hsa_circ_0006114	1.85706	9.53464e-06	1.44191	0.57586	0.750151	2.9772	3.23262	4.10909
15:51887589|51902036(+)	exon	TMOD3; LOC112268148	hsa_circ_0035294	-2.57149	9.68427e-06	1.02994	1.31625	1.41695	0	0.461803	0.304377
5:72855774|72865729(+)	exon	TNPO1	hsa_circ_0007174	3.80221	1.28853e-05	0.308981	0	0	1.26305	1.75485	0.380471
10:121898841|121913893(-)	exon	ATE1	hsa_circ_0020252	6.2315	1.30389e-05	0	0	0	0.360872	0.184721	0.304377
12:66203711|66228370(+)	exon	IRAK3	hsa_circ_0005505	6.2315	1.30389e-05	0	0	0	0.360872	0.369442	0.152188
13:36248606|36256167(-)	intron	#N/A	-	6.2315	1.30389e-05	0	0	0	0.360872	0.184721	0.304377
1:243185779|243225321(-)	exon	CEP170P1; CEP170	-	6.2315	1.30389e-05	0	0	0	0.360872	0.184721	0.304377
2:214728918|214745854(-)	exon	BARD1	-	6.2315	1.30389e-05	0	0	0	0.270654	0.277082	0.304377
4:42035275|42049479(+)	exon	SLC30A9	hsa_circ_0008080	6.2315	1.30389e-05	0	0	0	0.360872	0.184721	0.304377
5:69258043|69262304(+)	exon	CDK7	hsa_circ_0005730	6.2315	1.30389e-05	0	0	0	0.360872	0.369442	0.152188
8:47927194|47930012(-)	exon	PRKDC	hsa_circ_0084443	6.2315	1.30389e-05	0	0	0	0.180436	0.369442	0.304377
9:83290603|83299186(-)	exon	FRMD3	-	6.2315	1.30389e-05	0	0	0	0.270654	0.277082	0.304377
X:45010961|45053955(+)	exon	KDM6A	-	6.2315	1.30389e-05	0	0	0	0.360872	0.184721	0.304377
7:2366317|2371849(+)	exon	EIF3B	-	-6.23834	1.68598e-05	2.98681	0	0	0	0	0
10:68025546|68067217(-)	exon	HERC4	-	-3.14442	1.7646e-05	1.5449	0.740392	0.666801	0	0	0.304377
4:77055146|77066401(-)	intron	CCNI	hsa_circ_0008524	-3.11803	1.8449e-05	2.26586	0.329063	0.500101	0	0.554164	0
19:14402597|14404562(+)	exon	ADGRE5	hsa_circ_0004853	-2.27759	2.20264e-05	2.05987	0.658126	1.58365	0.721745	0.369442	0
5:50274988|50411383(-)	intergenic_region	#N/A	-	3.06144	2.31216e-05	0	0	1.0002	1.62393	1.20069	1.59798
1:97679095|97740479(-)	exon	DPYD	-	6.18087	2.51412e-05	0	0	0	0.180436	0.277082	0.380471
10:21713772|21735235(+)	exon	MLLT10	-	-2.63226	2.60796e-05	0.926942	1.39852	0.750151	0	0	0.989225
2:17714861|17745951(-)	exon	SMC6	-	6.178	2.60927e-05	0	0	0	0.270654	0.184721	0.380471
3:44929306|44933984(-)	exon	ZDHHC3	hsa_circ_0002962	6.178	2.60927e-05	0	0	0	0.270654	0.184721	0.380471
15:90980884|90981981(-)	exon	PRC1	hsa_circ_0036927	-6.16044	2.66411e-05	0.823948	0	1.5003	0	0	0
16:1364213|1371611(-)	exon	UNKL	-	-3.37587	2.88959e-05	1.13293	0.411329	1.0002	0	0.277082	0
9:14146689|14179780(-)	exon	NFIB	hsa_circ_0086376	-1.89694	3.00036e-05	2.98681	1.80985	2.0004	0.902181	0.461803	0.456565
2:205158722|205193320(+)	exon	PARD3B	hsa_circ_0008172	3.70946	3.08522e-05	0	0.164531	0	0.992399	0.646524	0.837037
3:57847197|57858159(+)	exon	SLMAP	hsa_circ_0066277	2.77809	3.71736e-05	0	0	1.0002	1.17284	0.646524	1.3697
2:28752038|28799433(+)	exon	PPP1CB	-	-3.3521	4.12934e-05	1.02994	0.822657	0.666801	0.360872	0	0
7:2149152|2219456(-)	exon	MAD1L1	-	3.71581	4.35587e-05	0.308981	0	0	1.44349	0.831245	0.608754
X:338604|347693(-)	exon	PPP2R3B	hsa_circ_0002172	2.3036	4.59626e-05	1.23592	0.246797	0	1.80436	1.84721	0.684848
6:149836085|149853160(-)	exon	LRP11	hsa_circ_0003249	-2.65371	4.65472e-05	1.23592	0.658126	1.3336	0.451091	0	0.152188
11:93162706|93170221(-)	exon	SLC36A4	-	6.12968	4.65742e-05	0	0	0	0.360872	0.184721	0.228283
12:133191489|133192003(+)	exon	#N/A	hsa_circ_0029596	6.12968	4.65742e-05	0	0	0	0.360872	0.184721	0.228283
17:76558374|76559043(+)	exon	SNHG16	hsa_circ_0006895	6.12968	4.65742e-05	0	0	0	0.360872	0.184721	0.228283
2:207088458|207114190(-)	intron	KLF7	-	6.12968	4.65742e-05	0	0	0	0.360872	0.184721	0.228283
3:128246836|128264781(+)	exon	EEFSEC	hsa_circ_0067209	6.12968	4.65742e-05	0	0	0	0.360872	0.184721	0.228283
5:132699171|132703619(-)	exon	KIF3A	-	6.12968	4.65742e-05	0	0	0	0.360872	0.184721	0.228283
7:33604865|33642918(+)	intergenic_region	#N/A	-	6.12968	4.65742e-05	0	0	0	0.360872	0.184721	0.228283
6:165379194|165396459(-)	exon	LINC00473; PDE10A	hsa_circ_0078632	-2.51869	4.77368e-05	1.75089	0.822657	0.833502	0	0.277082	0.304377
12:21126108|21141658(+)	exon	-	-	6.12536	4.9004e-05	0	0	0	0.180436	0.184721	0.456565
2:27350314|27350632(-)	exon	GTF3C2	-	2.99325	5.12189e-05	0.617961	0	0	0.992399	0.831245	0.913131
12:20621296|20654205(+)	exon	PDE3A	-	-1.78159	5.24518e-05	2.57484	2.22117	2.41715	0.721745	0.831245	0.608754
X:24809898|24930549(+)	exon	POLA1	-	-2.41172	5.42857e-05	1.02994	0.740392	2.0004	0.180436	0	0.837037
12:124449815|124495368(-)	exon	NCOR2	hsa_circ_0005750	-2.65374	5.94385e-05	1.13293	1.31625	0.416751	0	0	0.608754
5:65224320|65226219(-)	exon	ADAMTS6	hsa_circ_0072672	3.25377	5.94933e-05	0	0	0.416751	0.902181	0.738885	1.14141
X:80288906|80310233(-)	exon	CHMP1B2P	-	-3.74583	6.02081e-05	0.823948	0.411329	1.1669	0	0.184721	0
15:51869217|51902036(+)	exon	TMOD3; LOC112268148	hsa_circ_0035292	-1.5529	6.02856e-05	5.87063	2.71477	4.16751	2.16523	1.66249	0.837037
11:72580886|72581479(-)	exon	PDE2A	hsa_circ_0023448	3.67358	6.20177e-05	0	0	0.25005	0.631527	0.923606	1.14141
9:93471141|93498886(+)	exon	FAM120A	hsa_circ_0001875	-1.22219	6.21564e-05	21.7316	11.2704	14.6696	9.38268	4.89511	6.92458
7:90352816|90355230(+)	exon	LOC101927446; GTPBP10	-	-6.08204	6.77394e-05	1.23592	0.658126	0.416751	0	0	0
12:29751666|29768075(-)	exon	TMTC1	hsa_circ_0025768	-1.79937	7.00883e-05	2.67783	2.13891	1.58365	0.270654	0.461803	1.21751
9:72223120|72231181(+)	exon	GDA	hsa_circ_0087200	2.0629	7.44433e-05	0.617961	0	0.750151	2.9772	1.66249	0.989225
1:64629355|64641969(+)	exon	CACHD1	-	2.92597	7.65942e-05	0	0.740392	0	0.631527	0.646524	0.989225
10:67988663|68044563(-)	exon	HERC4	hsa_circ_0009151	-2.28858	7.90253e-05	1.44191	0.57586	1.8337	0	0.184721	0.837037
13:95853543|95867423(-)	exon	UGGT2	-	6.07526	8.67721e-05	0	0	0	0.180436	0.277082	0.304377
1:116019582|116031581(+)	exon	SLC22A15	-	6.07526	8.67721e-05	0	0	0	0.270654	0.277082	0.228283
1:225167939|225206179(+)	exon	DNAH14	-	6.07526	8.67721e-05	0	0	0	0.270654	0.277082	0.228283
22:45239462|45239774(-)	intron	KIAA0930	-	6.07526	8.67721e-05	0	0	0	0.270654	0.184721	0.304377
3:138688875|138694907(-)	exon	PIK3CB	hsa_circ_0067528	6.07526	8.67721e-05	0	0	0	0.270654	0.277082	0.228283
6:129522477|129558166(-)	intergenic_region	#N/A	hsa_circ_0003804	6.07526	8.67721e-05	0	0	0	0.270654	0.184721	0.304377
8:140864312|140921132(-)	exon	PTK2	-	6.07526	8.67721e-05	0	0	0	0.270654	0.184721	0.304377
10:7227855|7285954(-)	exon	SFMBT2	hsa_circ_0017632	-2.0302	8.73909e-05	1.13293	2.13891	1.1669	0.721745	0	0.380471
5:140438461|140449305(+)	exon	#N/A	hsa_circ_0007402	-2.45599	9.12671e-05	0.720955	1.23399	1.1669	0	0.277082	0.456565
16:56401733|56414344(-)	exon	AMFR	hsa_circ_0008464	3.21443	9.44838e-05	0	0	0.25005	1.08262	1.01597	0.608754
8:37877109|37877551(-)	exon	RAB11FIP1	hsa_circ_0001789	3.19197	0.000101987	0	0.493594	0	0.811963	1.47777	0.53266
18:79126267|79207012(+)	exon	ATP9B	hsa_circ_0007955	2.39571	0.000105393	0.205987	0	0.500101	0.811963	1.20069	1.44579
3:58077046|58081776(+)	exon	FLNB	hsa_circ_0066290	-2.256	0.000110296	0.823948	0.987189	1.75035	0.270654	0	0.53266
15:63532647|63537156(+)	exon	USP3	hsa_circ_0000612	-2.77476	0.000114681	1.33892	0.904923	0.416751	0	0	0.380471
22:21805850|21807846(-)	exon	MAPK1	hsa_circ_0008870	-2.77165	0.000119608	1.13293	0.658126	0.833502	0	0	0.608754
8:18765449|18940293(-)	exon	PSD3	-	2.6962	0.000128916	1.13293	0	0	0.811963	0.738885	0.913131
17:67945409|67975958(+)	exon	BPTF	hsa_circ_0000799	-1.27994	0.000130964	11.2263	6.16993	7.41816	3.15763	2.95554	4.18518
X:14843660|14865580(-)	exon	FANCB	-	2.26544	0.000133142	0.617961	0.987189	0	1.44349	2.03193	1.97845
2:187484124|187503770(-)	exon	TFPI	hsa_circ_0003353	-2.30513	0.000146311	1.13293	0.987189	1.0002	0	0.369442	0.380471
4:139043074|139045389(+)	exon	NOCT	hsa_circ_0003122	2.34854	0.000146835	0	0.329063	0.25005	1.26305	0.923606	1.06532
11:65501593|65504595(+)	exon	MALAT1	-	6.02347	0.000151214	0	0	0	0.270654	0.369442	0.152188
12:22490123|22506819(-)	exon	C2CD5	hsa_circ_0008769	6.02347	0.000151214	0	0	0	0.180436	0.461803	0.152188
17:60288523|60301704(-)	exon	USP32	hsa_circ_0044956	6.02347	0.000151214	0	0	0	0.270654	0.369442	0.152188
1:112917178|112929352(-)	exon	SLC16A1	hsa_circ_0013562	6.02347	0.000151214	0	0	0	0.180436	0.461803	0.152188
4:13376545|13425227(-)	intron	RAB28	-	6.02347	0.000151214	0	0	0	0.270654	0.369442	0.152188
6:144531052|144557311(+)	exon	UTRN	-	6.02347	0.000151214	0	0	0	0.180436	0.461803	0.152188
6:20479846|20483001(+)	intron	E2F3	-	6.02347	0.000151214	0	0	0	0.270654	0.369442	0.152188
2:206866697|206881891(+)	intergenic_region	#N/A	hsa_circ_0008544	2.64914	0.000154073	0	0.329063	0.1667	0.631527	0.738885	1.67407
5:127526618|127539143(+)	exon	PRRC1	hsa_circ_0073755	3.17113	0.00015465	0	0	0.1667	0.902181	1.66249	0.380471
17:81270918|81277133(-)	exon	SLC38A10	hsa_circ_0046123	6.01534	0.000164415	0	0	0	0.180436	0.184721	0.380471
6:169582836|169689308(-)	exon	WDR27	-	6.01534	0.000164415	0	0	0	0.180436	0.184721	0.380471
6:35619096|35642843(-)	exon	FKBP5	hsa_circ_0001599	-2.9404	0.000168148	0.308981	0.740392	1.1669	0.360872	0	0
5:112234634|112240810(-)	exon	EPB41L4A	-	-2.13048	0.000170187	1.5449	0.658126	1.1669	0.631527	0.461803	0
11:74203728|74204445(+)	exon	PPME1	-	-1.6601	0.000179238	2.67783	1.56305	2.25045	0.992399	1.01597	0.380471
4:138214585|138242061(-)	exon	SLC7A11	-	1.60606	0.000186382	1.02994	0.329063	1.3336	3.51851	2.12429	2.73939
9:95978061|96004701(+)	exon	ERCC6L2	hsa_circ_0008720	-1.53847	0.000188474	3.39879	1.89211	3.41736	1.08262	1.75485	0.608754
4:173384651|173403950(+)	intergenic_region	#N/A	-	3.16838	0.000216983	0.514968	0	0	1.08262	0.831245	0.608754
14:100937403|100949596(+)	exon	-	hsa_circ_0003265	-5.96369	0.000239187	0.720955	0.822657	0.416751	0	0	0
17:47664159|47670832(+)	exon	KPNB1	hsa_circ_0044302	-2.25074	0.000239262	1.44191	0.740392	0.750151	0	0.554164	0.228283
9:77214329|77227485(+)	exon	VPS13A	hsa_circ_0087243	-2.04401	0.000242954	1.44191	0.904923	1.1669	0.180436	0	1.14141
14:100935772|100988790(+)	intergenic_region	#N/A	-	-5.95677	0.000255461	0.926942	0.329063	0.750151	0	0	0
5:134157707|134174514(-)	exon	SKP1	-	5.97117	0.000256219	0	0	0	0.811963	1.29305	0
17:77402059|77402703(+)	exon	SEPTIN9	hsa_circ_0005320	-1.26946	0.000257053	7.72451	4.93594	6.58466	4.78156	1.75485	2.43502
20:33379461|33397084(-)	exon	CDK5RAP1	-	-3.66414	0.000263339	0.411974	0.740392	1.41695	0	0	0.304377
5:65329378|65473952(-)	exon	ADAMTS6	hsa_circ_0072685	1.55669	0.000266252	0.823948	1.15172	0.666801	2.9772	1.57013	3.42424
11:46076754|46092223(-)	exon	PHF21A	hsa_circ_0000296	1.45397	0.000273187	1.44191	0.822657	1.5003	2.70654	4.06387	4.64175
2:69070647|69077488(+)	exon	ANTXR1	hsa_circ_0005808	-2.67872	0.000276783	0.926942	0.411329	1.41695	0	0.277082	0.152188
10:100937402|100944128(+)	exon	SLF2	hsa_circ_0006409	5.96131	0.000279803	0	0	0	0.360872	0.184721	0.152188
11:68519501|68576043(+)	exon	PPP6R3	-	5.96131	0.000279803	0	0	0	0.270654	0.184721	0.228283
11:86487337|86508867(-)	exon	ME3	hsa_circ_0023962	5.96131	0.000279803	0	0	0	0.270654	0.184721	0.228283
14:102325985|102331846(+)	exon	ZNF839	-	5.96131	0.000279803	0	0	0	0.270654	0.184721	0.228283
17:7939513|7940242(+)	exon	CNTROB	hsa_circ_0041986	5.96131	0.000279803	0	0	0	0.270654	0.277082	0.152188
1:92333416|92380873(+)	exon	RPAP2	-	5.96131	0.000279803	0	0	0	0.270654	0.277082	0.152188
5:110740281|110761447(+)	intron	SLC25A46	-	5.96131	0.000279803	0	0	0	0.270654	0.277082	0.152188
5:134674615|134682482(+)	exon	SEC24A	hsa_circ_0073970	5.96131	0.000279803	0	0	0	0.270654	0.277082	0.152188
5:55340010|55353269(+)	exon	MTREX	-	5.96131	0.000279803	0	0	0	0.360872	0.184721	0.152188
6:135442582|135457713(-)	exon	AHI1	hsa_circ_0077936	5.96131	0.000279803	0	0	0	0.270654	0.277082	0.152188
7:155763809|155766655(+)	exon	RBM33	-	5.96131	0.000279803	0	0	0	0.360872	0.184721	0.152188
5:154950821|154960049(+)	exon	MRPL22	-	-2.36622	0.000317286	1.33892	0.822657	0.416751	0	0	0.760942
9:85959793|85996577(+)	exon	NAA35	-	2.83574	0.000320788	0.720955	0	0	0.631527	1.01597	0.684848
1:32030298|32033334(+)	exon	KHDRBS1	hsa_circ_0007777	-2.12627	0.000326355	1.5449	0.987189	0.666801	0.360872	0.738885	0
22:28514757|28517279(-)	intron	TTC28	-	5.9413	0.000336144	0	0	0	1.44349	0	0.608754
1:205616478|205627874(-)	intron	ELK4	-	1.13377	0.000348174	6.69458	4.19555	4.41756	10.1946	12.0069	12.4034
9:134815576|134825904(+)	exon	COL5A1	-	5.94001	0.000350564	0	0	0	0	2.03193	0
2:149449049|149486345(+)	intergenic_region	#N/A	-	2.01	0.000351936	0	0.740392	0.333401	0.992399	1.01597	1.44579
5:37108293|37125409(-)	exon	CPLANE1	-	1.72985	0.00036136	1.02994	0	1.0002	1.80436	1.57013	1.90236
12:28225795|28307749(+)	exon	CCDC91	hsa_circ_0006742	-1.73779	0.000391276	2.78082	1.15172	0.916852	0.451091	1.20069	0.152188
12:21015639|21023287(+)	intron	SLCO1B3-SLCO1B7	-	2.00676	0.000399965	0.617961	0	0.333401	1.26305	1.38541	0.989225
15:85113873|85121014(+)	exon	PDE8A	hsa_circ_0036629	-1.88204	0.000402715	1.6479	0.822657	1.08355	0	0.923606	0.456565
5:103146527|103159328(+)	exon	PPIP5K2	hsa_circ_0073505	5.9205	0.00040406	0	0	0	1.08262	0	0.913131
5:134199086|134206131(-)	exon	PPP2CA	hsa_circ_0002602	-1.17675	0.000446704	10.5053	5.26501	7.58486	2.52611	3.69442	4.33737
1:232513857|232515608(-)	exon	SIPA1L2	-	-1.45648	0.000446752	4.63471	2.22117	2.0004	1.9848	0.277082	1.21751
10:20143295|20177409(+)	exon	PLXDC2	hsa_circ_0017925	-5.89079	0.000467476	0.823948	0.493594	0.500101	0	0	0
3:196371896|196403019(-)	exon	UBXN7	hsa_circ_0068651	-5.89079	0.000467476	0.617961	0.57586	0.583451	0	0	0
5:1278641|1282624(-)	exon	TERT	hsa_circ_0071705	-2.45849	0.000477476	0.926942	0.740392	1.0002	0	0.184721	0.456565
22:44285428|44300977(-)	exon	SHISAL1	-	-3.15826	0.00048152	0.823948	0.411329	0.916852	0.451091	0	0
11:78103980|78121174(-)	exon	ALG8	hsa_circ_0023773	5.89999	0.000486665	0	0	0	0.180436	0.184721	0.304377
1:108939636|108944057(-)	exon	CLCC1	hsa_circ_0013398	5.89999	0.000486665	0	0	0	0.180436	0.184721	0.304377
2:197535530|197550386(+)	exon	#N/A	-	5.89999	0.000486665	0	0	0	0.180436	0.184721	0.304377
5:138559864|138567722(-)	exon	HSPA9	hsa_circ_0074146	5.89999	0.000486665	0	0	0	0.180436	0.184721	0.304377
3:48756379|48807684(-)	exon	PRKAR2A	-	-3.6129	0.000492646	0.720955	1.06945	0.416751	0	0	0.152188
2:32377588|32453942(+)	exon	BIRC6	hsa_circ_0053450	3.07631	0.000497626	0	0	0.25005	1.08262	0.646524	0.760942
6:47253256|47286595(-)	exon	TNFRSF21	hsa_circ_0005897	-2.0757	0.000501586	1.44191	0.329063	1.08355	0.270654	0.646524	0
2:233449982|233452060(+)	exon	DGKD	hsa_circ_0001115	-1.81691	0.000526515	2.36885	1.15172	0.666801	1.71414	0	0.228283
7:39997494|40047877(+)	exon	CDK13	hsa_circ_0005485	-2.00392	0.00052757	1.02994	1.31625	0.750151	0.721745	0.461803	0
17:45120325|45121372(-)	exon	PLCD3	hsa_circ_0044158	-2.63891	0.00053118	1.13293	0.57586	0.666801	0	0	0.684848
10:1084403|1105267(+)	exon	WDR37	hsa_circ_0007796	-1.94731	0.000557254	1.75089	0.740392	0.833502	0	0.184721	0.837037
5:74813840|74841679(-)	exon	FAM169A	hsa_circ_0007158	1.69698	0.000588889	0.617961	0.246797	0.500101	1.71414	1.66249	1.44579
10:16752539|16782084(-)	exon	RSU1	hsa_circ_0006577	-1.75598	0.000605259	0.926942	0.987189	2.58385	0.811963	0	0.837037
1:90937485|90941309(-)	exon	ZNF644	-	1.41474	0.000607505	0.720955	0.822657	1.8337	2.34567	2.86318	4.18518
5:72283505|72314158(-)	intron	MRPS27	hsa_circ_0006439	3.08251	0.000628046	0.514968	0	0	0.902181	0.923606	0.53266
14:71413948|71467247(+)	exon	SIPA1L1	hsa_circ_0006783	1.84089	0.000647355	1.44191	0.329063	0	1.26305	1.38541	0.913131
12:32598497|32611283(+)	exon	FGD4	hsa_circ_0025843	1.54591	0.000652582	1.02994	0.411329	0.666801	2.25545	1.47777	2.5872
11:11873800|11880380(+)	exon	USP47	-	1.83798	0.000666676	0.823948	0.493594	0	0.721745	1.75485	1.14141
1:15872816|15876678(+)	exon	SPEN	hsa_circ_0002237	-1.36432	0.000672342	4.84069	2.71477	2.3338	0.902181	1.57013	1.2936
2:8939821|8958642(-)	intron	MBOAT2	hsa_circ_0000973	3.07702	0.000674359	0.308981	0	0	0.631527	0.738885	0.837037
5:43644192|43659350(+)	exon	NNT	-	-2.80655	0.000679187	0.617961	0.740392	0.666801	0	0.738885	0
21:45525817|45538008(-)	exon	SLC19A1	hsa_circ_0062022	1.48804	0.000689024	0.720955	0.987189	0.583451	2.34567	2.40138	2.13064
14:60282684|60292594(+)	exon	PPM1A	-	-2.8466	0.000704111	0.514968	0.822657	1.08355	0	0	0.608754
1:107324282|107324922(+)	exon	NTNG1	hsa_circ_0002286	-5.84149	0.00071263	1.02994	0.822657	0	0	0	0
13:114041000|114073837(-)	exon	RASA3	hsa_circ_0004096	1.26898	0.000746215	2.67783	1.31625	1.5003	3.69894	4.52567	5.40269
12:123639264|123652735(+)	exon	GTF2H3	-	-1.76436	0.00074984	1.85388	1.06945	1.75035	0	0.738885	1.14141
10:99955214|99957205(-)	exon	DNMBP	-	-3.53661	0.00075394	0.617961	0.493594	0.750151	0	0.277082	0
2:31891992|31920910(-)	exon	#N/A	hsa_circ_0053393	-1.85804	0.000762462	1.13293	0.658126	1.8337	0.631527	0	0.684848
13:59911735|59974456(-)	exon	DIAPH3	-	-1.852	0.000767115	1.5449	0.658126	1.5003	0.270654	0.277082	0.304377
16:47463899|47515601(+)	exon	PHKB	hsa_circ_0000697	1.57531	0.00077679	1.44191	0.246797	0.333401	1.26305	2.30902	1.67407
19:48959868|48960303(+)	intron	#N/A	-	2.33024	0.000784461	0.308981	0.246797	0	1.35327	0.554164	0.837037
12:30713785|30726088(-)	exon	CAPRIN2	-	5.84152	0.000788723	0	0	0	0.180436	0.369442	0.152188
7:24649612|24650712(+)	exon	PALS2	hsa_circ_0079627	5.84152	0.000788723	0	0	0	0.180436	0.369442	0.152188
10:67988663|68073686(-)	exon	HERC4	-	-5.8273	0.000794376	0.617961	0.329063	0.750151	0	0	0
15:34235181|34250355(-)	exon	SLC12A6	-	-5.8273	0.000794376	0.411974	0.493594	0.750151	0	0	0
17:1354211|1365058(-)	exon	YWHAE	hsa_circ_0002723	-5.8273	0.000794376	0.617961	0.493594	0.500101	0	0	0
1:1256045|1267992(-)	exon	UBE2J2	hsa_circ_0009246	-5.8273	0.000794376	0.514968	0.57586	0.583451	0	0	0
1:202440706|202449171(+)	exon	PPP1R12B	-	-5.82167	0.000829328	1.6479	0.57586	0.1667	0	0	0
2:227531091|227536993(+)	exon	AGFG1	hsa_circ_0058528	-3.53958	0.000842772	0.926942	0.329063	1.08355	0.180436	0	0
5:95736889|95763620(+)	exon	RHOBTB3	hsa_circ_0073434	-2.25567	0.000865112	1.02994	1.06945	0.583451	0	0.184721	0.380471
17:82900651|82903478(+)	exon	TBCD	hsa_circ_0046562	3.00083	0.000867862	0	0.57586	0	1.35327	0.738885	0.304377
12:32305697|32306122(+)	exon	BICD1	hsa_circ_0025839	-2.02242	0.000886622	1.02994	0.57586	1.58365	0.451091	0	0.380471
2:48474683|48491170(+)	exon	PPP1R21	hsa_circ_0008358	-1.78528	0.000888529	1.33892	0.658126	1.5003	0.721745	0.738885	0
14:96341522|96347341(-)	exon	ATG2B	hsa_circ_0002223	1.30196	0.000888672	1.85388	0.822657	1.91705	4.51091	3.0479	4.26128
1:16137853|16138430(-)	exon	EPHA2	hsa_circ_0005240	1.90596	0.000890135	0.308981	0.246797	0.25005	0.902181	1.01597	1.52188
12:20613443|20621411(+)	exon	PDE3A	hsa_circ_0025566	-1.47761	0.000894109	2.05987	1.89211	2.08375	0.631527	0.461803	1.14141
3:142093061|142101841(-)	exon	TFDP2	hsa_circ_0008304	1.75105	0.000939032	1.33892	0.493594	0	1.53371	1.38541	0.837037
7:33349068|33388144(+)	exon	BBS9	hsa_circ_0079812	1.54806	0.000959036	0.617961	0.658126	0.416751	1.35327	1.66249	2.28283
12:122377389|122380558(-)	exon	CLIP1	hsa_circ_0005465	-1.5321	0.00098342	3.08981	0.411329	1.8337	0.451091	1.20069	0.304377
16:53439016|53490301(+)	exon	RBL2	-	1.78302	0.00100571	0.308981	0.246797	0.416751	1.71414	0.923606	1.21751
1:58506060|58539310(-)	exon	OMA1	hsa_circ_0002316	5.80718	0.00106082	0	0	0	0	1.84721	0
6:158573420|158625754(+)	exon	TMEM181	-	1.2482	0.00107376	1.44191	1.80985	1.75035	4.60112	3.78679	4.33737
1:50535369|50584811(-)	exon	FAF1	hsa_circ_0012396	2.49643	0.00107693	1.02994	0	0	0.992399	0.554164	0.837037
1:112917178|112918044(-)	exon	SLC16A1	hsa_circ_0013561	-3.07184	0.00109229	1.33892	0.329063	0.500101	0	0.369442	0
21:45175730|45185091(+)	exon	ADARB1	-	3.03365	0.00109726	0.514968	0	0	0.811963	0.646524	0.684848
10:48401612|48410168(+)	exon	MAPK8	hsa_circ_0002968	1.39677	0.00110431	0.926942	0.822657	0.833502	1.44349	3.97151	2.5872
6:89846562|89857199(+)	exon	CASP8AP2	hsa_circ_0001621	-1.99419	0.00110621	1.13293	0.822657	1.0002	0.270654	0.184721	0.152188
5:129104956|129107062(+)	exon	ISOC1	hsa_circ_0007067	1.1939	0.00111969	3.1928	1.64531	1.667	5.05221	5.72636	4.48956
14:33925618|33931215(-)	exon	EGLN3	-	-3.11472	0.00112187	0.514968	0.740392	0.833502	0	0	0.380471
20:16526092|16528440(-)	exon	KIF16B	hsa_circ_0059490	3.43196	0.00114519	0	0	0.25005	0.631527	0.554164	1.14141
5:41381826|41382534(-)	exon	PLCXD3	-	-1.42447	0.00116849	2.47184	1.64531	2.25045	0.541309	0.646524	1.2936
7:130181623|130192823(-)	exon	TMEM209	hsa_circ_0082352	-2.08066	0.00117233	0.617961	0.329063	1.667	0.180436	0.554164	0
4:39075965|39086727(+)	exon	KLHL5	hsa_circ_0069443	1.66466	0.00118512	1.33892	0.822657	0	1.53371	1.47777	1.14141
15:68141946|68146700(+)	exon	PIAS1	hsa_circ_0008378	-1.79261	0.00124125	1.13293	0.411329	1.667	0	0.738885	0.456565
15:75517259|75527261(-)	exon	PTPN9	hsa_circ_0007595	-2.19572	0.00124741	0.823948	0.987189	0.666801	0.360872	0.369442	0
4:1228199|1241519(-)	exon	CTBP1	hsa_circ_0007149	1.32311	0.001255	1.5449	0.822657	1.08355	4.05982	2.40138	2.73939
10:73396519|73400857(-)	exon	ANXA7	hsa_circ_0006276	5.77969	0.00126309	0	0	0	0	1.01597	0.760942
5:31483554|31486562(-)	exon	DROSHA	hsa_circ_0072061	-2.35706	0.00127055	0.720955	0.987189	0.666801	0.270654	0	0.228283
3:16286342|16303592(+)	exon	OXNAD1	hsa_circ_0001273	-1.71161	0.00127883	1.6479	0.740392	1.3336	0.451091	0	1.06532
22:21769195|21807846(-)	exon	MAPK1	hsa_circ_0062436	5.7748	0.001306	0	0	0	0.180436	0.277082	0.152188
9:27455133|27464767(-)	intron	MOB3B	-	5.7748	0.001306	0	0	0	0.180436	0.277082	0.152188
6:150876090|150972058(+)	exon	MTHFD1L	-	-5.76201	0.00131046	1.02994	0.740392	0	0	0	0
5:133064980|133074126(+)	exon	HSPA4	hsa_circ_0008513	-1.96659	0.00131315	1.02994	0.822657	0.750151	0.270654	0.831245	0
5:50319621|50411383(-)	intergenic_region	#N/A	-	5.77062	0.0013441	0	0	0	0.270654	0.184721	0.152188
5:72868340|72870255(+)	intron	TNPO1	-	5.77062	0.0013441	0	0	0	0.270654	0.184721	0.152188
8:79270023|79288837(-)	intergenic_region	#N/A	-	5.77062	0.0013441	0	0	0	0.270654	0.184721	0.152188
X:118394055|118407026(+)	exon	WDR44	-	5.77062	0.0013441	0	0	0	0.270654	0.184721	0.152188
1:21050866|21089213(-)	exon	EIF4G3	hsa_circ_0005075	3.43928	0.00136384	0.205987	0	0	0.451091	0.831245	0.760942
10:112527087|112538330(+)	exon	VTI1A	hsa_circ_0002533	-5.75507	0.00137242	0.411974	0.57586	0.583451	0	0	0
7:80789306|80828745(-)	exon	SEMA3C	hsa_circ_0003634	-2.35142	0.00141642	1.13293	0.822657	0.583451	0.180436	0	0.304377
12:49460770|49490731(+)	exon	SPATS2	hsa_circ_0026150	-1.78102	0.00143591	1.23592	0.658126	1.5003	0.360872	0	0.913131
11:48112747|48130716(+)	exon	PTPRJ	-	1.65546	0.00147309	0.617961	0.246797	0.333401	1.26305	0.923606	1.90236
4:82878730|82881937(-)	exon	SEC31A	hsa_circ_0001421	-2.54347	0.00148454	1.02994	0.57586	0.583451	0	0	0.53266
2:120127688|120175000(+)	exon	EPB41L5	hsa_circ_0006834	1.46536	0.0014846	1.5449	0.329063	0.333401	1.53371	2.5861	1.3697
11:12675409|12764434(+)	exon	TEAD1	hsa_circ_0007058	-2.35577	0.00150171	0.720955	0.740392	0.666801	0	0	0.989225
1:210919640|210920967(-)	intron	KCNH1	-	2.10636	0.00154851	0	0.164531	0.500101	0.902181	1.01597	0.760942
6:98899268|98934879(-)	exon	FBXL4	-	2.40496	0.00157102	0	1.06945	0	0.541309	0.461803	0.837037
2:72718103|72741469(-)	exon	EXOC6B	hsa_circ_0002864	-2.34936	0.00160541	1.33892	0.57586	0.416751	0	0	0.608754
X:70341799|70353807(+)	exon	KIF4A	hsa_circ_0004278	1.98051	0.00161013	0	0.329063	0.416751	1.17284	0.646524	1.06532
5:36953618|36962274(+)	exon	NIPBL	hsa_circ_0072161	-2.179	0.00162089	0.720955	0.493594	1.5003	0	0.461803	0.380471
18:49331864|49333853(-)	exon	DYM	hsa_circ_0047650	2.09682	0.0016354	0	0.164531	0.416751	1.08262	0.831245	0.837037
7:55982210|55983868(+)	exon	NIPSNAP2	hsa_circ_0001709	-1.87144	0.00168725	1.85388	0.329063	1.667	0.451091	0	0.837037
3:81642777|81649917(-)	exon	GBE1	-	-5.72271	0.00169656	0.411974	0	1.25025	0	0	0
3:47046487|47067118(-)	exon	SETD2	hsa_circ_0065147	-3.02328	0.00175237	1.02994	0.57586	0.416751	0	0.369442	0
7:27629371|27649633(-)	exon	HIBADH	hsa_circ_0006773	-1.04793	0.00192714	7.20955	7.40392	5.91786	4.24025	3.5097	2.73939
2:15504145|15539356(-)	exon	NBAS	hsa_circ_0004665	5.71438	0.00194369	0	0	0	0.721745	0	0.989225
3:63912588|63913225(+)	exon	ATXN7	hsa_circ_0007761	-1.93853	0.00195637	1.44191	0.658126	0.833502	0.721745	0	0.304377
5:37348505|37358151(-)	exon	NUP155	hsa_circ_0072275	-1.83045	0.00206486	0.823948	0.740392	1.0002	0.451091	0.554164	0
7:140776912|140794467(-)	exon	BRAF	hsa_circ_0006460	-5.69149	0.00206533	0.926942	0	0.833502	0	0	0
5:170892387|170896115(+)	exon	RANBP17	hsa_circ_0074978	2.0857	0.00207304	0.308981	0.411329	0	0.541309	1.20069	0.837037
X:80733456|80736088(-)	exon	BRWD3	hsa_circ_0091173	2.66458	0.00209683	1.02994	0	0	1.17284	0.738885	0.456565
17:30734897|30769965(+)	exon	-	-	-2.69501	0.00213308	0.617961	0.329063	0.750151	0	0.831245	0
4:87084120|87091829(+)	exon	AFF1	hsa_circ_0070382	-3.05319	0.00214455	1.23592	0.658126	0.333401	0	0	0.228283
9:4860125|4860901(+)	exon	RCL1	hsa_circ_0007592	-1.93518	0.00214839	1.23592	0.57586	1.0002	0.270654	0	0.760942
16:28175898|28181031(-)	exon	XPO6	hsa_circ_0038822	2.08735	0.00215309	0.514968	0	0.25005	2.25545	0.554164	0.608754
12:53381659|53409561(+)	exon	SP1	hsa_circ_0026627	5.70039	0.00216799	0	0	0	0.180436	0.184721	0.228283
18:56717964|56758953(+)	exon	WDR7	hsa_circ_0006090	5.70039	0.00216799	0	0	0	0.180436	0.184721	0.228283
22:40519464|40594735(-)	exon	MRTFA	-	5.70039	0.00216799	0	0	0	0.180436	0.184721	0.228283
3:47056821|47062346(-)	exon	SETD2	hsa_circ_0065149	5.70039	0.00216799	0	0	0	0.180436	0.184721	0.228283
5:109362840|109383520(-)	exon	PJA2	hsa_circ_0073536	5.70039	0.00216799	0	0	0	0.180436	0.184721	0.228283
5:150503350|150509607(+)	intron	NDST1	-	5.70039	0.00216799	0	0	0	0.180436	0.184721	0.228283
7:16665437|16704669(+)	exon	BZW2	-	5.70039	0.00216799	0	0	0	0.180436	0.184721	0.228283
9:72210687|72219506(+)	exon	GDA	-	5.70039	0.00216799	0	0	0	0.180436	0.184721	0.228283
11:30535994|30580494(-)	exon	MPPED2	hsa_circ_0021553	1.69058	0.00220776	0.617961	0	0.500101	0.721745	1.47777	1.2936
21:34094863|34125480(+)	intron	#N/A	-	1.7957	0.00221932	0.823948	0	0.1667	0.451091	1.66249	0.913131
1:70300764|70315566(-)	exon	ANKRD13C	hsa_circ_0003566	1.86688	0.00224234	0.617961	0	0.25005	0.811963	1.29305	0.837037
11:62781894|62782825(+)	exon	TAF6L	hsa_circ_0006855	2.08625	0.00225231	0.411974	0	0.25005	0.631527	0.831245	1.21751
4:120710309|120811449(-)	exon	PRDM5	hsa_circ_0070814	-1.76511	0.00227977	0.720955	1.06945	1.1669	0.360872	0.277082	0.228283
1:161778244|161784096(+)	exon	ATF6	hsa_circ_0003039	2.3715	0.00235072	0	0.164531	0.25005	0.541309	1.20069	0.837037
17:31223444|31227606(+)	exon	NF1	hsa_circ_0003586	-1.7619	0.00235169	0.926942	0.658126	1.667	0.270654	0.184721	0.380471
14:71413948|71512845(+)	exon	SIPA1L1	-	-3.41547	0.00236462	1.02994	0.740392	0.333401	0	0.277082	0
12:71610180|71660427(-)	exon	ZFC3H1	-	2.89566	0.00238997	0	0.740392	0	0.541309	1.20069	0.456565
11:78113886|78121174(-)	exon	ALG8	hsa_circ_0007767	-5.67016	0.00240833	0.617961	0.329063	0.666801	0	0	0
17:45475100|45478147(-)	exon	PLEKHM1	hsa_circ_0003434	-5.67016	0.00240833	0.926942	0.329063	0.333401	0	0	0
1:110345539|110372346(+)	intergenic_region	#N/A	-	-5.67016	0.00240833	1.02994	0.411329	0.25005	0	0	0
5:173944967|173953272(+)	exon	CPEB4	hsa_circ_0008042	-5.67016	0.00240833	0.617961	0.246797	0.750151	0	0	0
5:94643273|94671008(+)	exon	SLF1	-	-5.67016	0.00240833	0.617961	0.493594	0.416751	0	0	0
7:66573385|66576929(-)	intergenic_region	#N/A	-	-5.67016	0.00240833	0.411974	0.57586	0.500101	0	0	0
14:99458279|99466055(-)	intron	SETD3	-	2.20544	0.00242238	0.411974	0.246797	0	1.17284	0.646524	0.684848
1:155725382|155726019(+)	exon	DAP3	hsa_circ_0014614	-1.20267	0.00244388	2.67783	2.6325	4.16751	1.62393	1.29305	1.2936
3:47736034|47772936(-)	exon	SMARCC1	hsa_circ_0005367	-1.56431	0.00245192	1.33892	0.987189	1.25025	1.17284	0	0.53266
6:133269869|133274813(+)	intron	EYA4	-	-1.11686	0.0025541	6.07662	3.1261	4.33421	1.62393	1.47777	3.34815
9:123132845|123184298(-)	exon	STRBP	-	-5.66314	0.00257796	0	0.658126	0.750151	0	0	0
15:80970462|80982182(-)	exon	MESD	hsa_circ_0005558	-2.01114	0.00260389	1.02994	0.822657	0.666801	0.451091	0	0.228283
6:57532411|57537625(+)	exon	PRIM2	-	-1.58541	0.00261101	2.36885	0.658126	0.833502	0.992399	0.831245	0
1:22078429|22091501(+)	exon	CDC42	hsa_circ_0007604	-1.63479	0.00263514	0.926942	0.904923	1.1669	0.902181	0.646524	0
21:15833348|15842540(+)	exon	USP25	hsa_circ_0005238	-1.81005	0.00263837	1.02994	1.23399	0.666801	0.360872	0.277082	0.152188
2:232130619|232136719(+)	exon	DIS3L2	hsa_circ_0058698	-3.41634	0.00272649	0.926942	0.329063	0.750151	0.180436	0	0
13:59861407|59879468(-)	exon	DIAPH3	-	3.30674	0.00277013	0	0.246797	0	0.902181	0.554164	0.456565
16:29905788|29906127(+)	exon	ASPHD1	-	-1.30041	0.002781	4.01675	0.904923	2.0004	0.631527	1.01597	0.837037
12:31451940|31452476(-)	exon	DENND5B	hsa_circ_0025828	-5.64518	0.00284347	0	0.493594	0.916852	0	0	0
10:50460673|50590247(-)	exon	SGMS1	hsa_circ_0018403	-2.27012	0.00285485	1.02994	0.658126	0.583451	0	0.184721	0.304377
16:72088987|72090786(-)	exon	TXNL4B	hsa_circ_0040414	2.05312	0.00287071	0.205987	0	0.333401	0.811963	1.38541	0.53266
3:121449315|121487509(-)	exon	POLQ	-	1.24782	0.00298027	1.6479	0.904923	0.583451	2.34567	2.03193	3.04377
2:204558024|204559867(+)	intron	PARD3B	-	2.04873	0.00299167	0.308981	0	0.25005	1.08262	1.01597	0.53266
2:73432198|73491498(+)	exon	ALMS1	hsa_circ_0055236	-1.8072	0.0029919	0.823948	0.822657	1.08355	0	0.277082	0.989225
15:42950262|42966286(-)	exon	UBR1	hsa_circ_0008546	-1.55861	0.0029992	1.23592	0.493594	2.1671	0.270654	0.554164	0.456565
18:47841792|47896809(-)	exon	SMAD2	-	1.74305	0.0030204	0.514968	0.658126	0	0.992399	0.923606	0.837037
2:15275484|15277101(-)	exon	NBAS	hsa_circ_0052712	-2.96331	0.00302224	1.23592	0.57586	0.333401	0	0.369442	0
14:61720382|61727655(+)	exon	HIF1A	hsa_circ_0004623	2.5572	0.00316216	0	0.493594	0	0.721745	0.184721	0.913131
5:65260600|65273447(-)	exon	ADAMTS6	hsa_circ_0006489	2.5572	0.00316216	0	0.57586	0	0.631527	0.277082	0.837037
5:132883340|132885119(-)	exon	AFF4	hsa_circ_0007945	-2.95743	0.00318802	1.02994	0.493594	0.416751	0	0.369442	0
13:20019547|20036909(+)	exon	ZMYM2	-	5.6332	0.00324897	0	0	0	0.180436	0.184721	0.152188
3:47417122|47428670(-)	exon	SCAP	-	5.6332	0.00324897	0	0	0	0.180436	0.184721	0.152188
4:120754553|120785091(-)	exon	PRDM5	hsa_circ_0006647	5.6332	0.00324897	0	0	0	0.180436	0.184721	0.152188
4:151174670|151187463(-)	exon	SH3D19	hsa_circ_0071261	-1.86908	0.0033357	0.720955	0.411329	1.3336	0	0.738885	0.304377
17:61984171|61985090(-)	exon	MED13	hsa_circ_0002220	-1.48794	0.00345196	1.44191	0.987189	1.667	1.26305	0	0.837037
5:41840451|41862724(-)	exon	OXCT1	-	-3.00187	0.00347731	1.02994	0.822657	0.25005	0	0	0.152188
15:94356137|94402019(+)	exon	MCTP2	hsa_circ_0000660	-1.15967	0.00353766	3.50178	2.79704	2.91726	1.26305	1.47777	1.52188
1:42265115|42323827(-)	exon	FOXJ3	-	-1.78065	0.00354452	1.13293	0.822657	0.583451	0	0.831245	0.304377
X:3828506|3829392(-)	exon	-	hsa_circ_0089834	5.61601	0.00355418	0	0	0	0	0.738885	0.837037
8:39136657|39187045(+)	exon	ADAM32	-	-1.47685	0.0035568	1.85388	0.411329	1.8337	0.180436	0.646524	0.608754
2:36378357|36396787(+)	exon	CRIM1	hsa_circ_0005507	1.81244	0.00356002	1.95688	0	0.666801	2.43589	1.93957	1.75017
18:62830035|62830231(+)	exon	PHLPP1	-	-5.60929	0.00356076	0.308981	1.06945	0	0	0	0
4:122927637|122979386(+)	exon	SPATA5	-	2.61087	0.00357331	0.514968	0	0	0.270654	0.738885	0.913131
2:20774810|20790398(-)	exon	LDAH	hsa_circ_0002271	2.0042	0.00359625	0	0.164531	0.666801	0.631527	0.646524	1.52188
21:46381694|46385983(+)	exon	PCNT	hsa_circ_0002715	-2.09203	0.00361827	1.13293	0.411329	1.0002	0.451091	0	0.228283
5:149210726|149233300(+)	exon	ABLIM3	hsa_circ_0006270	5.61144	0.00363203	0	0	0	1.17284	0	0.456565
3:3777725|3789074(-)	exon	SUMF1; LOC100130207	hsa_circ_0003910	-1.57356	0.00367406	1.13293	0.658126	1.5003	1.08262	0	0.53266
17:80325030|80328477(+)	exon	RNF213	-	-5.59611	0.00368227	0.514968	0.329063	0.583451	0	0	0
1:44757556|44759348(+)	exon	KIF2C	hsa_circ_0012167	-5.59611	0.00368227	0.514968	0.329063	0.500101	0	0	0
2:128097429|128109746(+)	exon	UGGT1	hsa_circ_0056401	-5.59611	0.00368227	0.308981	0.493594	0.666801	0	0	0
5:41739390|41807438(-)	exon	OXCT1	-	-5.59611	0.00368227	0.617961	0.246797	0.583451	0	0	0
5:80761546|80792844(+)	exon	MSH3	-	-5.59611	0.00368227	0.514968	0.411329	0.500101	0	0	0
8:74244529|74245175(-)	exon	JPH1	-	-5.59611	0.00368227	0.205987	0.329063	1.41695	0	0	0
X:124022531|124042645(+)	exon	STAG2	hsa_circ_0091461	-5.59611	0.00368227	0.308981	0.57586	0.500101	0	0	0
12:69530290|69532056(+)	intron	FRS2	-	2.87938	0.00368356	0	0	0.333401	0.541309	1.01597	0.608754
8:15623080|15673836(+)	exon	TUSC3	hsa_circ_0083390	-1.50229	0.00369773	2.16286	1.15172	1.1669	0.811963	0	1.14141
2:195680032|195681050(+)	exon	SLC39A10	hsa_circ_0057550	1.7917	0.00370106	0	0.740392	1.25025	1.26305	2.40138	1.90236
5:146160374|146172774(-)	exon	LARS1	hsa_circ_0002836	-2.6899	0.00373267	1.13293	0.658126	0.333401	0	0	0.304377
3:197865423|197871462(+)	exon	LRCH3	hsa_circ_0008106	-2.06535	0.00389257	0.617961	0.740392	0.666801	0.541309	0.184721	0
22:42797468|42826999(-)	exon	ARFGAP3	-	-2.685	0.00392222	0.926942	0.411329	0.916852	0	0	0.53266
3:27411642|27452498(-)	exon	SLC4A7	hsa_circ_0064622	1.36822	0.00395085	0.926942	0.493594	0.333401	0.992399	1.66249	2.05454
2:84870225|84870785(-)	exon	TRABD2A; LOC105374836	hsa_circ_0004420	1.02411	0.00398676	2.88382	2.46797	2.3338	4.87178	4.06387	7.60942
14:39654845|39655808(+)	intergenic_region	#N/A	-	2.83556	0.0039992	0	0.246797	0	0.902181	0.277082	0.760942
4:122933439|122979386(+)	exon	SPATA5	-	1.79435	0.00400853	1.02994	0.246797	0	0.811963	1.20069	0.608754
8:116726016|116734354(-)	exon	EIF3H	-	5.59104	0.00402513	0	0	0	0.902181	0	0.684848
X:101101058|101109998(+)	exon	CENPI	hsa_circ_0006367	1.2494	0.00402689	1.95688	0.740392	0.333401	1.80436	2.95554	1.59798
10:67966683|68073686(-)	exon	HERC4	hsa_circ_0018483	-3.36959	0.00403468	0.411974	0.493594	0.833502	0.180436	0	0
8:140846260|140879637(-)	exon	PTK2	hsa_circ_0085769	-1.59523	0.00406673	0.926942	1.80985	0.583451	0	0.831245	0.53266
15:90441506|90443478(+)	exon	IQGAP1	hsa_circ_0000652	-1.35086	0.00413757	2.26586	1.31625	1.1669	0.811963	0.554164	0.456565
17:2438109|2467876(-)	exon	METTL16	hsa_circ_0041411	-3.36489	0.00419515	0.926942	0.411329	0.500101	0.270654	0	0
17:47656860|47658660(+)	exon	KPNB1	hsa_circ_0044287	-3.36489	0.00419515	0.617961	0.658126	0.500101	0.180436	0	0
13:73061861|73063883(+)	exon	KLF5	-	-5.57296	0.00426745	0	0.57586	0.750151	0	0	0
2:160300651|160318227(-)	exon	RBMS1	-	-5.57296	0.00426745	0	0.57586	0.750151	0	0	0
1:198277961|198297240(+)	exon	NEK7	hsa_circ_0006267	1.1788	0.00429258	1.75089	1.06945	0.666801	2.34567	2.95554	2.6633
5:50778069|50797233(+)	exon	PARP8	hsa_circ_0072437	3.47203	0.00432337	2.16286	0.411329	0	4.87178	5.35692	3.9569
20:2964272|2965202(+)	exon	PTPRA	hsa_circ_0006117	1.5381	0.00435428	1.44191	0.329063	0	1.08262	0.646524	1.82626
5:353730|376716(+)	exon	AHRR	hsa_circ_0005694	1.55009	0.00436016	0.514968	0.164531	0.416751	1.26305	0.923606	1.2936
5:168488602|168492847(+)	exon	RARS1	hsa_circ_0009145	1.28673	0.00439524	1.02994	0.493594	0.583451	1.53371	1.66249	2.35892
7:139715932|139717015(-)	exon	HIPK2	hsa_circ_0001756	-1.08694	0.00443758	4.42872	2.46797	4.50091	2.43589	1.38541	1.75017
15:44484224|44486700(+)	exon	CTDSPL2	-	-2.22174	0.00447202	0.720955	1.06945	0.500101	0	0.277082	0.228283
17:41873870|41878924(-)	exon	ACLY	-	-5.54912	0.00449821	1.85388	0	0	0	0	0
9:100308500|100310379(-)	exon	TEX10	hsa_circ_0087765	2.88909	0.00450212	0.514968	0	0	1.08262	0.831245	0.380471
2:205440370|205440672(+)	exon	PARD3B	hsa_circ_0004575	1.6806	0.00453707	0	0.329063	0.583451	1.08262	0.831245	0.913131
6:161022010|161049979(+)	intron	MAP3K4	-	-1.3087	0.00456894	1.75089	1.06945	1.91705	0.270654	1.10833	0.837037
X:77677045|77678596(-)	intron	ATRX	-	2.51243	0.00459165	0	0.658126	0	0.721745	0.831245	0.456565
6:75634707|75663518(+)	exon	SENP6	hsa_circ_0077083	5.56329	0.00460885	0	0	0	0.541309	0	0.989225
22:45689712|45729590(+)	exon	ATXN10	hsa_circ_0002657	-1.12763	0.00467136	3.81076	2.30344	3.00061	1.80436	0.646524	2.05454
19:18537601|18538433(-)	exon	FKBP8	hsa_circ_0050119	1.59833	0.004694	0	0.164531	1.3336	0.992399	1.20069	0.913131
2:8908621|8958642(-)	exon	MBOAT2	hsa_circ_0000972	1.06174	0.00470016	1.85388	1.80985	2.0004	5.41309	4.15623	3.42424
20:56381433|56388202(-)	exon	AURKA	hsa_circ_0060949	2.1083	0.00473113	0	0.411329	0.25005	0.451091	1.01597	1.06532
18:8076455|8114827(+)	exon	PTPRM	hsa_circ_0003063	1.16639	0.00474426	1.02994	0.822657	1.5003	2.43589	2.21665	3.57643
7:770471|775162(+)	exon	DNAAF5	hsa_circ_0001667	-1.21717	0.00475623	4.11974	1.06945	1.75035	1.08262	1.10833	0.684848
16:72957427|72960194(-)	exon	ZFHX3	hsa_circ_0007963	-1.16796	0.00477346	4.01675	1.97438	1.91705	1.26305	1.01597	1.06532
7:50669722|50756056(-)	exon	GRB10	-	-1.96491	0.00477511	1.44191	1.80985	1.5003	1.17284	0	0.456565
9:33953285|33973237(-)	exon	UBAP2	hsa_circ_0003141	-1.01621	0.00478717	6.3856	3.70196	4.66761	2.61633	2.30902	2.43502
22:45197790|45212107(-)	exon	KIAA0930	-	2.88228	0.00478738	0.514968	0	0	0.902181	0.554164	0.53266
4:42018111|42049479(+)	exon	SLC30A9	hsa_circ_0069595	2.50547	0.00488244	0	0.740392	0	0.631527	0.369442	0.684848
3:129880309|129880559(-)	exon	TMCC1	hsa_circ_0001340	-1.82684	0.00490884	1.13293	0.246797	1.41695	0	0.369442	0.53266
1:32036910|32039573(+)	exon	KHDRBS1	hsa_circ_0002467	2.11672	0.00493138	0.308981	0.329063	0	1.08262	0.923606	0.456565
5:94643273|94654752(+)	exon	SLF1	-	-1.03457	0.00497853	4.63471	3.29063	4.75096	2.9772	2.49374	1.44579
6:70426570|70452571(+)	exon	FAM135A	-	-5.53364	0.00498176	0.823948	0	0.750151	0	0	0
9:111578796|111586165(-)	exon	PTGR1	hsa_circ_0003731	-1.4328	0.00500379	1.44191	0.822657	1.41695	0.270654	0.461803	0.608754
15:66708499|66716498(+)	intron	SMAD6	-	-1.74276	0.00500912	1.23592	0.411329	1.3336	0.541309	0	0.53266
1:162566012|162566348(+)	exon	UAP1	-	5.5555	0.00503752	0	0	0	0.451091	1.10833	0
5:62530709|62561257(+)	exon	IPO11	-	1.20361	0.005092	2.16286	0.411329	0.666801	2.43589	2.12429	2.05454
9:19093171|19096769(-)	exon	HAUS6	-	-3.37326	0.00512168	0.823948	0.329063	0.916852	0	0	0.228283
15:73699586|73704472(+)	exon	CD276	hsa_circ_0036254	-2.89922	0.00512556	0.926942	0.411329	0.500101	0	0.369442	0
1:212997155|213013418(-)	exon	ANGEL2	-	3.29061	0.00515796	0.411974	0	0	0.992399	1.10833	0.228283
3:37273536|37302332(+)	exon	GOLGA4	-	1.67813	0.00520325	0.411974	0	1.5003	1.17284	0.369442	2.43502
12:20616230|20635056(+)	exon	PDE3A	hsa_circ_0025570	-1.21389	0.00521261	2.47184	1.31625	2.1671	0.360872	0.831245	1.75017
9:105721537|105722621(+)	exon	TMEM38B	hsa_circ_0087847	1.68166	0.00525208	0.926942	0	0.333401	0.992399	0.831245	0.989225
2:32478635|32500109(+)	exon	BIRC6	-	-1.64293	0.00526047	0.926942	0.57586	0.916852	0.360872	0.738885	0
6:70475410|70502791(+)	exon	FAM135A	hsa_circ_0076961	-1.64293	0.00526047	0.926942	0.658126	0.833502	0.360872	1.01597	0
17:82563354|82571870(+)	exon	FOXK2	hsa_circ_0000817	-1.97363	0.00528667	2.57484	1.39852	2.5005	1.17284	0	1.14141
1:155820606|155827028(-)	exon	GON4L	-	-2.39697	0.00529828	0.823948	0.822657	0.500101	0.180436	0	0.228283
19:46918488|46922356(+)	intergenic_region	#N/A	-	-1.19714	0.00531338	2.88382	1.97438	1.58365	0.721745	0.923606	1.06532
10:7243558|7276989(-)	exon	SFMBT2	hsa_circ_0017635	-2.89462	0.00531821	1.23592	0.493594	0.333401	0	0.369442	0
15:76292431|76295737(-)	exon	ETFA	hsa_circ_0003620	1.46435	0.0053325	0	0.493594	1.41695	1.17284	1.29305	1.44579
8:141185139|141190417(+)	exon	DENND3	hsa_circ_0007116	-5.52669	0.00533461	0.823948	0.658126	0	0	0	0
13:49451553|49451909(+)	exon	SETDB2	hsa_circ_0030253	3.28606	0.00535433	0.308981	0	0	0.631527	1.10833	0.304377
3:111112030|111126335(+)	exon	NECTIN3	hsa_circ_0066776	1.01304	0.00539864	2.57484	2.30344	1.91705	3.78916	6.00344	4.87003
17:82756165|82800996(+)	exon	TBCD	hsa_circ_0046449	3.28285	0.0054963	0.205987	0	0	0.631527	0.923606	0.380471
21:45116933|45134832(+)	exon	ADARB1	-	1.55233	0.00549897	0	0.822657	0.333401	1.44349	0.554164	0.913131
9:137728349|137744090(+)	exon	EHMT1	hsa_circ_0004101	-1.55329	0.0055546	1.6479	0.57586	1.1669	0.721745	0	0.760942
2:190895152|190931637(+)	exon	GLS	hsa_circ_0057519	-1.79734	0.00556935	1.02994	0.822657	0.583451	0.451091	0.554164	0
17:60623521|60633977(+)	exon	PPM1D	hsa_circ_0002598	-1.22951	0.0056227	2.36885	1.48078	1.75035	0.811963	0.831245	0.760942
1:155415744|155477958(-)	exon	ASH1L	-	5.52546	0.00563667	0	0	0	0.992399	0	0.53266
5:41850030|41862750(-)	exon	OXCT1	hsa_circ_0002121	-4.0149	0.00563876	0.617961	0.164531	1.58365	0	0	0.152188
2:32414769|32416163(+)	exon	BIRC6	hsa_circ_0053535	1.59073	0.00570893	0	1.39852	0.333401	0.541309	0.923606	1.44579
8:30700081|30703240(-)	exon	GSR	hsa_circ_0083861	-5.51094	0.00572362	0.720955	0.493594	0.25005	0	0	0
2:156496044|156513496(+)	exon	GPD2	hsa_circ_0008789	1.54897	0.00573433	0	0.246797	1.08355	1.35327	0.738885	0.989225
12:405511|418636(+)	exon	CCDC77	hsa_circ_0024951	-1.58988	0.00575209	0.514968	1.15172	1.08355	0.541309	0	0.380471
17:47664159|47668410(+)	exon	KPNB1	hsa_circ_0000779	-1.13182	0.00581848	2.57484	1.64531	3.41736	1.08262	1.47777	0.989225
1:200760839|200761098(+)	exon	CAMSAP2	hsa_circ_0015837	1.40969	0.00581978	0.617961	0.329063	0.333401	1.08262	1.29305	1.52188
6:75659262|75678927(+)	exon	SENP6	-	2.78538	0.00590955	0	0.411329	0	1.26305	0.461803	0.304377
5:74834426|74841679(-)	exon	FAM169A	hsa_circ_0004405	1.55044	0.00593589	0.308981	0	0.916852	1.17284	1.10833	0.837037
6:34646601|34654779(-)	exon	ILRUN	-	1.95613	0.00594133	0.617961	0.246797	0	0.992399	0.738885	0.608754
8:30607057|30614715(-)	exon	GTF2E2	-	1.64209	0.00597553	0	0.329063	0.500101	1.26305	0.923606	0.684848
2:190900564|190910321(+)	exon	GLS	hsa_circ_0057521	-1.16592	0.00606441	2.57484	1.89211	2.0004	0.721745	1.29305	0.989225
1:233177802|233208689(-)	exon	PCNX2	hsa_circ_0001958	-1.88857	0.0060769	0.514968	0.822657	0.666801	0.721745	0.184721	0
5:112234634|112266330(-)	exon	EPB41L4A	-	-1.27051	0.00608879	1.75089	0.822657	2.41715	0.451091	0.554164	1.06532
6:167022409|167040339(+)	exon	CEP43	-	1.54068	0.00611989	0.411974	0.411329	0.1667	0.811963	1.20069	1.14141
9:36669310|36674937(+)	exon	MELK	hsa_circ_0005517	-1.52937	0.00622163	0.823948	0.740392	1.1669	0	1.29305	0.456565
12:11047020|11121180(-)	exon	PRH1; PRR4	hsa_circ_0008221	-5.49194	0.00623778	1.02994	0.493594	0	0	0	0
17:12081356|12095694(+)	exon	MAP2K4	hsa_circ_0008996	-5.49194	0.00623778	1.02994	0.493594	0	0	0	0
5:95906523|95919545(-)	exon	ELL2	hsa_circ_0006160	1.74286	0.00629174	0.926942	0	0.333401	1.26305	0.646524	0.837037
4:106193609|106212835(-)	exon	TBCK	hsa_circ_0070590	1.94911	0.00629577	0.308981	0.329063	0	0.631527	0.738885	0.913131
10:72715111|72715902(+)	exon	MCU	hsa_circ_0000247	2.81428	0.00632829	0	0	0.25005	0.811963	0.554164	0.684848
1:5927649|5986327(-)	exon	NPHP4	hsa_circ_0009457	1.93827	0.00640329	0.308981	0.493594	0	0.992399	0.646524	0.608754
6:145864388|145894977(-)	exon	SHPRH	-	1.49618	0.00650533	2.67783	0	0.416751	1.71414	1.38541	1.21751
3:172112452|172133546(+)	exon	FNDC3B	hsa_circ_0001361	-1.16764	0.00661837	2.16286	2.13891	1.667	0.270654	1.38541	1.52188
7:107281300|107283732(-)	exon	COG5	hsa_circ_0081891	2.50392	0.00663487	0	0	0.416751	0.811963	0.646524	0.608754
9:21476899|21481152(-)	intron	MIR31HG	hsa_circ_0007784	-1.875	0.00666155	1.02994	0.493594	0.750151	0.811963	0.184721	0
11:85981745|85996929(-)	exon	PICALM	hsa_circ_0002264	-1.44916	0.00670321	1.02994	0.658126	1.58365	0.721745	0.184721	0.380471
19:47718509|47726224(+)	exon	EHD2	hsa_circ_0002530	-1.70015	0.00682096	0.926942	0.411329	1.3336	0.902181	0	0.380471
22:43833640|43841932(-)	exon	SULT4A1	hsa_circ_0063697	2.05909	0.00685486	0	0.246797	0.25005	0.811963	0.554164	0.989225
18:79193183|79214038(+)	exon	ATP9B	hsa_circ_0003275	1.29237	0.0068904	0.308981	0.658126	0.750151	0.992399	1.84721	1.82626
9:94085251|94088263(+)	exon	PTPDC1	hsa_circ_0087563	-5.46679	0.00693038	0.514968	0	0.916852	0	0	0
18:8714139|8720496(+)	intron	MTCL1	-	-1.39189	0.00694955	3.08981	0.57586	1.91705	1.17284	0	2.05454
1:176116624|176136547(-)	exon	COP1	hsa_circ_0015373	-1.55878	0.00698859	1.33892	0.658126	0.916852	0.270654	0.184721	0.53266
8:53795647|53829533(-)	exon	ATP6V1H	-	1.63544	0.00705339	0.720955	0.329063	0	0.631527	1.01597	0.913131
20:3907926|3918796(+)	exon	PANK2	hsa_circ_0005650	3.18263	0.00709298	0	0.164531	0	0.541309	0.461803	0.837037
5:145703975|145704295(-)	exon	PRELID2	-	1.24587	0.00711174	0.823948	0.164531	1.08355	1.53371	1.57013	1.90236
2:36387972|36479694(+)	intron	CRIM1	-	-5.45926	0.00715719	0.617961	0	0.833502	0	0	0
1:92836190|92837633(+)	exon	RPL5	hsa_circ_0003069	1.25125	0.00736503	0.617961	0.658126	0.583451	2.25545	1.20069	1.44579
2:120127688|120146289(+)	exon	EPB41L5	hsa_circ_0056280	5.46968	0.00740699	0	0	0	0	0.738885	0.684848
2:32174063|32184338(+)	exon	SLC30A6	hsa_circ_0005695	1.81848	0.00744394	0.308981	0	0.500101	0.451091	1.01597	1.2936
X:123696021|123712908(-)	exon	THOC2	-	2.06452	0.00753931	0.308981	0.246797	0	0.992399	0.646524	0.608754
1:154241513|154246375(+)	exon	UBAP2L	hsa_circ_0006849	-1.99848	0.00756174	0.823948	0.904923	0.500101	0	0.369442	0.304377
10:67954595|68044563(-)	exon	HERC4	hsa_circ_0018480	-3.32164	0.0076524	0.617961	0.740392	0.416751	0	0	0.152188
8:140585119|140605914(-)	intron	AGO2	hsa_circ_0007313	-1.8553	0.00765462	0.720955	0.658126	0.750151	0.270654	0.461803	0
10:125038997|125111093(-)	exon	CTBP2	hsa_circ_0005418	1.04463	0.00765647	2.57484	0.822657	1.667	4.69134	2.77082	3.11986
6:144781922|144803147(+)	exon	UTRN	hsa_circ_0001648	1.50511	0.00773875	0.411974	0.329063	0.25005	0.902181	0.831245	1.3697
15:43398038|43401850(+)	exon	TUBGCP4	hsa_circ_0034970	-1.3722	0.00776274	1.33892	0.987189	1.1669	0.180436	0.461803	0.837037
17:36554820|36567776(+)	exon	GGNBP2	hsa_circ_0003930	-1.10487	0.00776387	2.78082	2.13891	2.08375	0.631527	1.66249	1.2936
16:28166508|28169909(-)	exon	XPO6	hsa_circ_0008223	-1.26446	0.00776449	1.33892	1.31625	1.3336	0.992399	0.646524	0.304377
17:31966147|31988497(+)	exon	SUZ12	-	-2.57307	0.00777982	0.720955	0.493594	0.750151	0	0.184721	0.152188
17:32362914|32368014(+)	exon	ZNF207	hsa_circ_0005565	-1.60688	0.00784715	1.23592	0.904923	0.500101	0	0.831245	0.304377
18:13029663|13042334(+)	exon	CEP192	-	-1.99329	0.00789221	0.926942	0.658126	0.666801	0.451091	0	0.152188
3:98881540|98881767(-)	exon	DCBLD2	hsa_circ_0004968	-5.44499	0.00790026	0.720955	0.658126	0	0	0	0
8:67131951|67137603(+)	exon	CSPP1	hsa_circ_0003388	-2.84058	0.00792328	1.02994	0.740392	0.25005	0	0.461803	0
7:148846470|148847305(-)	exon	EZH2	hsa_circ_0006357	-1.98266	0.00805753	0.720955	0.57586	0.833502	0	0.461803	0.228283
6:170537234|170549113(-)	exon	PSMB1	hsa_circ_0078784	1.13342	0.00814014	1.23592	0.740392	0.916852	2.25545	2.5861	1.97845
3:40461407|40462248(+)	exon	RPL14	hsa_circ_0002102	-1.31545	0.0081977	1.33892	1.15172	1.25025	0.451091	0.554164	0.53266
22:45736968|45807022(+)	intron	ATXN10	hsa_circ_0004647	1.70309	0.0082814	0.514968	0	0.500101	1.08262	0.738885	0.837037
1:108181941|108185954(-)	exon	SLC25A24	-	1.3693	0.00830871	0.617961	0	1.58365	1.62393	0.923606	1.3697
11:31452718|31463305(-)	exon	IMMP1L	hsa_circ_0003712	-2.555	0.00831099	1.02994	0.246797	0.833502	0.992399	0	0
1:9355743|9356585(+)	exon	SPSB1	hsa_circ_0009106	-2.83399	0.00831226	1.02994	0.329063	0.416751	0	0.369442	0
20:49074785|49089746(+)	exon	CSE1L	hsa_circ_0060746	-2.83399	0.00831226	0.926942	0.493594	0.416751	0	0.369442	0
3:197081051|197119530(-)	exon	DLG1	hsa_circ_0007203	-3.31002	0.00833525	1.33892	0.329063	0.333401	0	0	0.152188
2:152075255|152086011(-)	intron	CACNB4	-	-5.42088	0.00836854	1.13293	0	0.416751	0	0	0
12:104311290|104327671(+)	exon	TXNRD1	hsa_circ_0005424	-5.42817	0.00841568	0.205987	0.658126	0.500101	0	0	0
13:91728532|91764856(+)	intron	GPC5	-	-5.42817	0.00841568	0.308981	0.493594	0.416751	0	0	0
17:61743013|61780401(-)	exon	BRIP1	hsa_circ_0006025	-1.66543	0.00848927	0.926942	0.411329	1.5003	0.270654	0.184721	0.304377
9:26861066|26887513(-)	exon	CAAP1	-	-1.99072	0.00851326	1.02994	0.740392	0.500101	0.270654	0	0.304377
12:89466770|89472275(-)	exon	POC1B	hsa_circ_0027702	5.44203	0.00853433	0	0	0	0.902181	0.554164	0
4:84896911|84932363(-)	exon	WDFY3	hsa_circ_0002221	-1.48138	0.00863341	1.13293	0.740392	1.08355	0.451091	0.277082	0.304377
5:115130592|115137616(-)	exon	TRIM36	-	1.35992	0.00867581	0.617961	0	1.0002	0.992399	1.66249	0.989225
8:127218810|127253844(-)	intergenic_region	#N/A	-	-5.42794	0.00871296	0	0.822657	0.333401	0	0	0
12:51049034|51058128(+)	exon	LETMD1	hsa_circ_0006668	-1.45477	0.00884942	0.823948	0.904923	1.75035	1.26305	0	0.608754
10:132404626|132406289(+)	exon	PWWP2B	-	1.68048	0.00887322	0.411974	0.57586	0	0.902181	0.646524	0.760942
1:6806983|6888899(+)	intron	CAMTA1	hsa_circ_0002203	2.72887	0.00887436	0	0.493594	0	1.35327	0.554164	0.228283
14:60808325|60818847(+)	exon	MNAT1	hsa_circ_0005818	-5.40953	0.00901586	0.514968	0.246797	0.583451	0	0	0
14:69975715|70023447(+)	exon	SMOC1	-	-5.40953	0.00901586	0.720955	0.246797	0.333401	0	0	0
1:198262575|198293039(+)	exon	NEK7	-	-5.40953	0.00901586	0.617961	0.246797	0.416751	0	0	0
7:86925528|86945046(-)	exon	ELAPOR2	hsa_circ_0080949	-5.41714	0.00906847	0	0.740392	0.416751	0	0	0
5:78388837|78459362(+)	exon	SCAMP1	-	2.76582	0.00907822	0	0	0.25005	0.992399	0.646524	0.380471
11:68505145|68537891(+)	exon	PPP6R3	hsa_circ_0004449	1.48082	0.00912057	0.514968	0.246797	0.25005	0.902181	1.29305	0.837037
15:40386362|40392023(+)	exon	KNSTRN	hsa_circ_0034577	2.724	0.00918536	0	0.164531	0	1.35327	0.184721	0.53266
14:76176623|76195972(+)	exon	GPATCH2L	hsa_circ_0032746	-2.88312	0.00920665	0.720955	0.493594	0.583451	0	0	0.304377
6:106279661|106308491(-)	exon	ATG5	hsa_circ_0077536	-2.88312	0.00920665	0.617961	0.411329	0.833502	0	0	0.456565
14:73147795|73148094(+)	exon	PSEN1	hsa_circ_0008521	-1.09092	0.00933867	2.78082	1.89211	2.0004	1.35327	1.29305	0.684848
12:26990450|27003390(-)	exon	TM7SF3	hsa_circ_0005824	-2.51679	0.0093509	0.514968	0.411329	0.666801	0	0.738885	0
22:31738387|31738911(-)	exon	PRR14L	-	1.77349	0.00935928	0.205987	0.329063	0.1667	0.541309	1.01597	1.06532
14:62980872|63016954(-)	exon	KCNH5	hsa_circ_0032148	-1.46728	0.009397	1.23592	0.493594	1.3336	0.270654	0.369442	0.304377
1:35381259|35389082(+)	exon	ZMYM4	hsa_circ_0000051	-1.00471	0.00943342	5.35566	1.97438	3.33401	1.35327	1.84721	2.05454
3:125277726|125331238(-)	exon	ZNF148	hsa_circ_0067098	1.35653	0.00955882	0.823948	1.06945	0	0.721745	1.47777	1.14141
13:77217840|77243951(-)	exon	MYCBP2	hsa_circ_0004217	1.33563	0.0095662	0.308981	0.57586	0.416751	0.631527	1.29305	2.05454
15:92953357|92956649(+)	exon	CHD2	hsa_circ_0036984	-1.94437	0.00961364	0.617961	0.658126	0.666801	0.360872	0.277082	0
16:11846501|11847806(-)	exon	RSL1D1	hsa_circ_0006979	-5.39525	0.00982201	0	0.57586	0.583451	0	0	0
9:125543059|125585727(-)	exon	MAPKAP1	-	-5.39525	0.00982201	0	0.57586	0.583451	0	0	0
17:59731421|59773885(+)	exon	VMP1	hsa_circ_0005077	-1.33587	0.00988255	2.16286	0.904923	0.666801	0.360872	0.369442	0.456565
3:47706409|47736126(-)	exon	SMARCC1	-	5.40424	0.00989719	0	0	0	0	0.831245	0.53266
5:66759709|66788794(+)	exon	MAST4	hsa_circ_0072741	-1.17001	0.00990838	1.75089	1.15172	2.08375	0.992399	0.461803	0.837037
15:50631417|50663046(-)	exon	TRPM7	hsa_circ_0035249	-1.65765	0.0100445	0.823948	0.822657	0.666801	0.180436	0	0.837037
8:43059092|43064215(+)	exon	#N/A	hsa_circ_0001796	1.42566	0.0100677	1.02994	0.411329	0	0.811963	1.10833	0.913131
5:36953618|36986301(+)	exon	NIPBL	hsa_circ_0072162	2.75952	0.010079	0.617961	1.39852	0	2.9772	3.78679	2.05454
1:7777160|7778169(+)	exon	VAMP3	hsa_circ_0006354	1.11652	0.0101454	1.44191	0.822657	0.500101	2.52611	1.93957	1.67407
1:233177802|233252788(-)	exon	PCNX2	-	-2.33735	0.0102033	0.823948	0.329063	0.916852	0	0	1.06532
8:80499494|80500382(+)	exon	ZBTB10	-	-2.33735	0.0102033	0.823948	0.57586	0.500101	0	0	0.53266
6:71416410|71418754(-)	exon	LINC00472	-	2.02105	0.0105306	0.411974	0.246797	0	0.811963	1.01597	0.456565
1:93183360|93193744(+)	exon	CCDC18	-	-5.36495	0.0105685	0.617961	0	0.750151	0	0	0
5:154026399|154034967(-)	exon	FAM114A2	-	1.51065	0.0105719	0.308981	0	1.0002	0.721745	1.01597	1.06532
3:67495798|67520634(-)	exon	SUCLG2	hsa_circ_0008490	-1.10843	0.01063	2.47184	1.39852	1.58365	0.270654	1.75485	1.06532
16:81351583|81377702(+)	exon	GAN	hsa_circ_0003857	1.06535	0.0107586	1.33892	0.658126	1.25025	1.71414	3.0479	2.6633
5:170878097|170924550(+)	exon	RANBP17	hsa_circ_0004527	1.00942	0.010802	2.47184	1.15172	1.0002	2.70654	3.41734	3.19596
21:15762891|15791664(+)	exon	USP25	hsa_circ_0061279	-1.50092	0.0108595	0.617961	1.15172	0.833502	0.270654	0	0.684848
8:30101898|30106843(+)	exon	LEPROTL1	-	2.77688	0.0108696	0.617961	0	0	0.811963	0.461803	0.53266
5:60918265|60928959(-)	exon	ERCC8	-	5.37708	0.010879	0	0	0	1.08262	0	0.304377
9:2804257|2812362(-)	exon	PUM3	hsa_circ_0007850	-1.08171	0.0108899	2.88382	1.64531	2.0004	1.17284	0.738885	1.14141
10:70152263|70161931(-)	exon	SAR1A	hsa_circ_0005624	1.51099	0.0108961	0.720955	0	0.416751	0.992399	1.01597	0.760942
X:14796160|14797298(-)	intergenic_region	#N/A	hsa_circ_0002777	5.37695	0.0109028	0	0	0	0	0.646524	0.684848
X:131711651|131794466(-)	exon	FIRRE	hsa_circ_0091534	-8.0535	0.0109534	5.04668	0	4.25086	0	0	0
5:148394714|148425701(+)	exon	FBXO38	hsa_circ_0074472	2.39668	0.0110089	0	0.57586	0	0.902181	0.277082	0.456565
2:63404048|63439871(-)	exon	WDPCP	hsa_circ_0007387	1.50952	0.0110241	0.514968	0	0.833502	0.721745	0.646524	1.67407
1:227004994|227017050(-)	exon	CDC42BPA	hsa_circ_0016733	1.49935	0.0110544	0.823948	0.493594	0	0.992399	1.01597	0.684848
17:82583455|82584637(+)	intron	FOXK2	-	-5.36169	0.0110662	0	0.329063	0.833502	0	0	0
20:58418211|58441083(+)	exon	VAPB	hsa_circ_0060985	2.1941	0.0111192	0.308981	0.246797	0	1.62393	0.369442	0.456565
2:169603642|169608758(+)	exon	PPIG	-	5.36899	0.0111919	0	0	0	0.992399	0	0.380471
3:15766234|15814309(-)	exon	ANKRD28	-	5.36899	0.0111919	0	0	0	0.992399	0	0.380471
15:56394165|56394834(+)	exon	TEX9	-	-1.1003	0.0112094	2.67783	0.822657	2.25045	0.811963	1.47777	0.53266
17:67853940|67854762(+)	exon	BPTF	hsa_circ_0045431	-1.19287	0.0114943	1.75089	0.987189	1.58365	0.451091	0.646524	0.760942
3:143985543|143989832(+)	exon	DIPK2A	hsa_circ_0003756	2.21404	0.0114972	0.205987	0	0.25005	0.811963	0.646524	0.684848
5:894787|917151(+)	exon	TRIP13	-	-1.86186	0.0115129	1.85388	0	0.833502	0	0	0.608754
12:108545139|108549214(-)	exon	SART3	-	5.36086	0.0115134	0	0	0	0.902181	0	0.456565
3:44455121|44455696(-)	exon	ZNF445	hsa_circ_0065017	5.36086	0.0115134	0	0	0	0.902181	0	0.456565
1:1815756|1825499(-)	exon	GNB1	hsa_circ_0000008	-5.3404	0.0115203	0.926942	0	0.500101	0	0	0
16:2756334|2757945(+)	exon	SRRM2	hsa_circ_0037558	-2.81023	0.0115489	0.514968	0.904923	0.333401	0.360872	0	0
11:66639678|66640123(+)	exon	RBM4	-	-1.62485	0.0115651	0.720955	0.822657	0.916852	0.180436	0.277082	0.304377
15:63532647|63559970(+)	exon	USP3	hsa_circ_0035649	-3.2249	0.0116679	1.02994	0.493594	0.333401	0.270654	0	0
19:4053971|4055247(-)	exon	ZBTB7A	hsa_circ_0000875	-2.29155	0.0117083	0.617961	0.904923	0.500101	0	0.277082	0.152188
9:93476256|93498886(+)	exon	FAM120A	hsa_circ_0003972	-1.49104	0.0117489	1.33892	0.493594	1.0002	0.451091	0	0.837037
X:80791854|80793772(-)	exon	BRWD3	hsa_circ_0091175	1.6351	0.0118166	0	0.164531	0.916852	0.541309	1.29305	0.837037
2:149468645|149486345(+)	intergenic_region	#N/A	-	1.85966	0.0118178	0.308981	0.246797	0	0.541309	0.831245	0.837037
10:91996369|91997751(+)	exon	BTAF1	hsa_circ_0003584	-5.33211	0.0118554	1.02994	0	0.416751	0	0	0
2:20278583|20333063(-)	exon	PUM2	-	-1.48297	0.0118618	1.33892	0.57586	0.666801	0	0.646524	0.456565
2:231075511|231087181(+)	exon	PSMD1	hsa_circ_0001110	-1.07432	0.0119372	2.67783	1.56305	1.91705	1.35327	0.923606	0.837037
10:21904522|21929141(-)	exon	DNAJC1	-	-1.16162	0.0119725	2.47184	0.740392	1.8337	0.992399	0.461803	0.684848
2:20297553|20327378(-)	exon	PUM2	hsa_circ_0003733	1.43375	0.012068	0.308981	0.329063	0.333401	0.811963	1.20069	0.989225
9:4117768|4125941(-)	exon	GLIS3	hsa_circ_0007368	-2.25633	0.012116	0.823948	0.246797	0.833502	0.180436	0.277082	0
1:176116624|176176007(-)	exon	COP1	-	5.34443	0.0121834	0	0	0	0.721745	0	0.608754
8:81713918|81718224(-)	exon	ZFAND1	-	2.46103	0.0123952	0.617961	0	0	0.451091	0.738885	0.53266
1:149655699|149669310(+)	exon	LINC02591; LINC00869	-	3.39088	0.0125204	1.44191	0	0	1.44349	2.30902	1.06532
5:43453658|43479987(-)	exon	TMEM267	-	-1.93584	0.0125238	0.926942	0.493594	0.666801	0.451091	0	0.152188
6:111262257|111263946(+)	exon	MFSD4B	hsa_circ_0001638	5.33613	0.0125322	0	0	0	0.631527	0	0.684848
17:4081376|4086655(-)	exon	ZZEF1	hsa_circ_0041506	5.34188	0.0126314	0	0	0	0.992399	0.369442	0
10:21713772|21727928(+)	exon	MLLT10	hsa_circ_0007084	-1.70348	0.0126677	0.823948	0.658126	0.666801	0.631527	0	0.228283
15:78044900|78054187(-)	exon	TBC1D2B	hsa_circ_0036441	1.20378	0.0127007	0.926942	0.57586	0.333401	1.89458	1.20069	1.14141
12:31433155|31447769(-)	exon	DENND5B	hsa_circ_0025822	-3.249	0.0127162	0.720955	0.57586	0.333401	0	0	0.152188
18:75285448|75288648(+)	exon	TSHZ1	hsa_circ_0002895	-2.09419	0.0127595	0.617961	0.493594	0.916852	0.270654	0	0.304377
10:119847613|119859884(-)	exon	MCMBP	-	-5.32053	0.0127766	0.308981	0.329063	0.416751	0	0	0
11:14273654|14295855(-)	intergenic_region	#N/A	-	-5.32053	0.0127766	0.308981	0.329063	0.416751	0	0	0
11:65605761|65608448(-)	exon	MAP3K11	hsa_circ_0022847	-5.32053	0.0127766	0.720955	0.164531	0.416751	0	0	0
11:89432784|89451895(-)	exon	NOX4	hsa_circ_0023990	-5.32053	0.0127766	0.514968	0.411329	0.25005	0	0	0
14:31380467|31387375(-)	exon	#N/A	hsa_circ_0031571	-5.32053	0.0127766	0.411974	0.164531	0.583451	0	0	0
14:56279676|56290456(+)	exon	PELI2	hsa_circ_0000541	-5.32053	0.0127766	0.205987	0.329063	0.750151	0	0	0
15:85113873|85117839(+)	exon	PDE8A	hsa_circ_0005889	-5.32053	0.0127766	0.205987	0.411329	0.500101	0	0	0
16:696773|697419(-)	exon	FBXL16	-	-5.32053	0.0127766	0.308981	0.329063	0.583451	0	0	0
17:31163186|31182665(+)	exon	NF1	-	-5.32053	0.0127766	0.514968	0.411329	0.25005	0	0	0
17:35605705|35608387(+)	exon	AP2B1	hsa_circ_0004745	-5.32053	0.0127766	0.411974	0.329063	0.333401	0	0	0
17:42727635|42730918(-)	exon	EZH1	hsa_circ_0043898	-5.32053	0.0127766	0.205987	0.246797	1.08355	0	0	0
17:46066537|46067667(-)	exon	KANSL1	hsa_circ_0044185	-5.32053	0.0127766	0.411974	0.57586	0.25005	0	0	0
1:51236734|51271473(+)	exon	RNF11	-	-5.32053	0.0127766	0.308981	0.329063	0.500101	0	0	0
20:44995090|45001353(+)	exon	STK4	hsa_circ_0060530	-5.32053	0.0127766	0.308981	0.411329	0.416751	0	0	0
3:125560379|125582978(-)	exon	OSBPL11	-	-5.32053	0.0127766	0.308981	0.57586	0.333401	0	0	0
4:15625252|15630791(-)	exon	FBXL5	-	-5.32053	0.0127766	0.514968	0.246797	0.416751	0	0	0
6:110667434|110746201(-)	exon	CDK19	hsa_circ_0002160	-5.32053	0.0127766	0.411974	0.164531	0.750151	0	0	0
7:5711761|5730817(-)	exon	RNF216	hsa_circ_0079288	-5.32053	0.0127766	0.308981	0.493594	0.333401	0	0	0
7:770471|785897(+)	exon	DNAAF5	-	-5.32053	0.0127766	0.308981	0.246797	0.583451	0	0	0
7:80758331|80810701(-)	exon	SEMA3C	hsa_circ_0080889	-5.32053	0.0127766	0.205987	0.493594	0.416751	0	0	0
9:20819796|20867012(+)	exon	FOCAD	-	-5.32053	0.0127766	0.411974	0.246797	0.500101	0	0	0
9:33948374|33963791(-)	exon	UBAP2	hsa_circ_0004774	-5.32053	0.0127766	0.205987	0.329063	0.666801	0	0	0
X:102826969|102905737(+)	intergenic_region	#N/A	-	-5.32053	0.0127766	0.308981	0.411329	0.500101	0	0	0
9:123757703|123769563(-)	exon	DENND1A	hsa_circ_0088474	-1.42382	0.01284	1.75089	0.411329	1.08355	0.902181	0	0.760942
8:127140744|127203220(-)	intergenic_region	#N/A	-	1.71272	0.0128612	0	0.493594	0.333401	0.631527	0.923606	0.837037
18:47845340|47896809(-)	exon	SMAD2	-	-5.31887	0.0128689	0.823948	0.493594	0	0	0	0
6:158028756|158043399(+)	exon	SYNJ2	hsa_circ_0005061	5.32779	0.0128907	0	0	0	0.541309	0	0.760942
4:127643521|127687867(+)	exon	INTU	hsa_circ_0070905	5.33588	0.0129134	0	0	0	0	0.923606	0.380471
2:172568741|172596023(+)	exon	PDK1	hsa_circ_0057105	1.85702	0.0129157	0.308981	0	0.416751	1.08262	0.461803	1.06532
12:48939655|48941188(-)	exon	#N/A	hsa_circ_0003770	1.54505	0.0130117	0.617961	0.658126	0	0.992399	1.01597	0.53266
11:68347847|68348243(+)	exon	LRP5	hsa_circ_0023179	1.20155	0.0130833	0.720955	0.246797	0.833502	1.62393	1.38541	1.21751
5:65451475|65471142(-)	exon	ADAMTS6	hsa_circ_0072687	1.37762	0.013135	0.205987	0.658126	0.25005	1.08262	0.831245	0.989225
11:9408486|9414411(+)	exon	IPO7	hsa_circ_0003817	-2.09058	0.0131419	0.926942	0.57586	0.583451	0.360872	0	0.228283
11:48112747|48125186(+)	exon	PTPRJ	-	5.33006	0.0131436	0	0	0	1.17284	0.184721	0
14:103955664|103975553(+)	exon	TDRD9	-	-5.32096	0.0132402	0	0.740392	0.333401	0	0	0
5:109713520|109755456(+)	exon	MAN2A1	-	1.41698	0.0132461	0.308981	0.411329	0.25005	0.721745	0.738885	1.52188
16:31722626|31723353(+)	exon	KRBOX5	hsa_circ_0007059	-1.69705	0.013299	1.02994	0.411329	1.0002	0.631527	0	0.380471
1:47260289|47272241(-)	exon	STIL	-	-2.76389	0.0133237	0.720955	0.164531	0.833502	0	0.277082	0
5:176289654|176296320(+)	exon	SIMC1	hsa_circ_0002171	3.16035	0.0133545	0.308981	0	0	0.721745	0.369442	0.684848
18:46890580|46891054(-)	exon	PIAS2	hsa_circ_0047596	1.46725	0.0133898	0.411974	0.411329	0.1667	1.80436	0.923606	0.456565
12:10825052|10848407(-)	intron	PRH1	-	1.54596	0.0134842	0.617961	0.329063	0	0.541309	0.646524	1.21751
3:172251260|172262083(+)	intron	FNDC3B	-	-1.13482	0.0135536	1.5449	1.64531	1.25025	1.17284	0.369442	0.608754
1:108143543|108161293(-)	exon	SLC25A24	hsa_circ_0013370	-2.05543	0.0136253	0.411974	0.987189	0.583451	0.360872	0.184721	0
4:65331973|65420565(-)	exon	EPHA5	-	-1.77243	0.0136417	0.308981	0.904923	0.833502	0.360872	0.277082	0
1:61277520|61383365(+)	exon	NFIA	hsa_circ_0012755	-1.37145	0.013689	1.02994	0.493594	1.75035	0.270654	0.277082	0.608754
13:30630835|30631474(+)	exon	USPL1	hsa_circ_0005874	-1.80022	0.013812	2.05987	0.329063	0.583451	0.360872	0	0.456565
3:101671130|101672213(-)	exon	ZBTB11	hsa_circ_0003179	-1.2654	0.0138506	1.13293	0.658126	1.3336	0	1.01597	0.913131
15:43753824|43756766(+)	exon	PDIA3	hsa_circ_0002151	2.66005	0.0139271	0	0.164531	0	0.902181	0.184721	0.760942
8:9580159|9580383(+)	exon	TNKS	hsa_circ_0083294	5.30242	0.0140258	0	0	0	0.270654	0	0.989225
19:37199400|37207254(-)	exon	ZNF585B	-	1.40782	0.0140578	0.720955	0.57586	0	1.08262	0.554164	0.913131
15:63532647|63574403(+)	exon	USP3	hsa_circ_0035650	-1.01965	0.0141165	1.95688	2.22117	2.6672	1.35327	1.01597	1.14141
18:51054781|51067187(+)	exon	SMAD4	hsa_circ_0006952	-1.23252	0.0141202	1.13293	0.987189	1.3336	0.270654	0.923606	0.456565
17:20245926|20306082(+)	exon	SPECC1	hsa_circ_0042435	1.41736	0.0142334	1.23592	0	0.916852	1.71414	1.93957	1.21751
2:65331987|65344896(-)	exon	SPRED2	hsa_circ_0007961	2.20998	0.0143388	1.33892	0	0	0.992399	0.277082	0.837037
5:6775559|6777509(+)	intergenic_region	#N/A	-	1.3319	0.0144329	0.617961	0.246797	0.333401	0.902181	0.923606	1.3697
4:70762519|70764576(+)	exon	RUFY3	-	2.17315	0.0144549	0.308981	0.246797	0	0.541309	1.20069	0.456565
4:185247294|185288082(+)	exon	SNX25	hsa_circ_0003237	1.36499	0.0144946	0	0.411329	0.833502	1.08262	1.38541	0.53266
3:132713126|132716909(-)	exon	#N/A	-	-5.28145	0.014526	0.411974	0	0.833502	0	0	0
1:219193082|219211752(+)	exon	LYPLAL1	-	1.70919	0.0145425	0.308981	0.411329	0	0.541309	0.554164	1.06532
20:63928335|63931182(+)	exon	DNAJC5	hsa_circ_0061184	-2.52139	0.014553	0.617961	0.740392	0.416751	0	0	0.380471
8:140761165|140890769(-)	exon	PTK2	hsa_circ_0085755	1.46937	0.0146004	0.514968	0	0.583451	0.541309	1.10833	1.06532
16:48546147|48562444(-)	exon	N4BP1	-	-2.09915	0.0147229	0.720955	0.57586	0.416751	0	0	0.913131
17:30607552|30610942(+)	exon	-	hsa_circ_0004832	-5.27802	0.0147353	1.02994	0.329063	0	0	0	0
17:66496201|66689047(+)	exon	PRKCA	-	-5.27802	0.0147353	1.02994	0.329063	0	0	0	0
11:125978304|126023537(-)	exon	CDON	hsa_circ_0024803	-5.28719	0.0148447	0.411974	0.740392	0	0	0	0
11:46935810|47052518(+)	intergenic_region	#N/A	-	5.29264	0.0148799	0	0	0	1.08262	0	0.228283
16:69160356|69167185(+)	exon	UTP4	hsa_circ_0040033	5.29264	0.0148799	0	0	0	1.08262	0	0.228283
1:115659641|115664770(+)	intron	VANGL1	-	5.29264	0.0148799	0	0	0	1.08262	0	0.228283
16:56385919|56414344(-)	exon	AMFR	hsa_circ_0004120	1.40022	0.0149357	0.411974	0.164531	0.416751	0.902181	0.738885	1.3697
16:47497399|47610920(+)	exon	PHKB	hsa_circ_0002820	-5.27279	0.0149444	0.514968	0	0.750151	0	0	0
9:33996223|33998864(-)	exon	UBAP2	hsa_circ_0086736	-5.27279	0.0149444	0.514968	0	0.750151	0	0	0
1:22781421|22785076(+)	exon	EPHB2	hsa_circ_0004085	1.98686	0.0149787	0.514968	0.246797	0	0.541309	1.47777	0.380471
2:32478635|32493667(+)	exon	BIRC6	hsa_circ_0003288	-1.51991	0.0150703	0.823948	0.493594	1.41695	0.360872	0	0.837037
6:151009819|151037117(+)	exon	MTHFD1L	hsa_circ_0002697	-1.51991	0.0150703	1.5449	0.493594	0.750151	0.721745	0	0.456565
21:39228500|39229436(-)	exon	BRWD1	hsa_circ_0001195	1.27314	0.015108	1.33892	0.658126	0	1.08262	0.831245	1.21751
11:36393846|36419303(+)	exon	PRR5L	-	-1.06778	0.0151121	2.57484	1.48078	1.41695	1.44349	0.369442	0.989225
7:158759486|158799072(-)	exon	ESYT2	hsa_circ_0083213	-2.44617	0.0151157	1.23592	0.246797	0.333401	0	0.646524	0
9:94095317|94107956(+)	exon	PTPDC1	-	-2.44617	0.0151157	1.23592	0.411329	0.25005	0	0.831245	0
5:14290716|14420021(+)	exon	TRIO	hsa_circ_0071900	2.16	0.0151212	0	0	0.583451	0.360872	1.38541	0.456565
22:46384543|46389499(-)	exon	CELSR1	hsa_circ_0063809	-2.2841	0.0151895	0.823948	0.57586	0.333401	0	0	0.456565
15:29737264|29762438(-)	exon	TJP1	-	3.06272	0.0152831	0	0.164531	0	0.631527	0.738885	0.380471
15:50583089|50592626(-)	exon	TRPM7	hsa_circ_0035228	-1.35347	0.0153021	1.13293	0.493594	1.0002	0	0.738885	0.684848
10:114487958|114491878(-)	exon	ABLIM1	hsa_circ_0020072	-1.44858	0.0155107	1.13293	0.493594	1.1669	0.721745	0	0.608754
10:67932597|68014186(-)	exon	HERC4	-	-2.51109	0.0156548	0.926942	0.493594	0.333401	0	0	0.380471
6:150876090|150887981(+)	exon	MTHFD1L	-	-1.23849	0.0157197	1.6479	0.658126	1.08355	0.180436	0.646524	0.608754
3:47720666|47745993(-)	exon	SMARCC1	hsa_circ_0065301	-1.08986	0.0157467	2.16286	0.987189	1.58365	0.360872	1.20069	0.837037
9:36589536|36607673(+)	exon	MELK	hsa_circ_0087030	-5.25531	0.0158151	0.720955	0	0.583451	0	0	0
16:57164001|57173869(-)	exon	PSME3IP1	hsa_circ_0006886	1.81738	0.0158751	0.823948	0.246797	0	1.53371	1.01597	0.304377
3:155833468|155842619(-)	exon	SLC33A1	hsa_circ_0067774	-1.14409	0.0159429	1.02994	1.31625	1.58365	0.811963	0.646524	0.456565
1:202416787|202428929(+)	exon	PPP1R12B	hsa_circ_0015980	-1.44939	0.0159651	1.13293	0.658126	0.750151	0.360872	0	0.913131
18:21765772|21819646(+)	exon	MIB1	hsa_circ_0000836	1.02393	0.0160847	1.02994	0.822657	1.1669	2.70654	1.93957	1.90236
15:36691685|36709961(+)	exon	CDIN1	hsa_circ_0008295	2.72024	0.0160915	0.514968	0	0	1.17284	0.369442	0.456565
15:66532247|66546705(+)	exon	ZWILCH	hsa_circ_0035999	-5.2612	0.0161062	0	0.329063	0.750151	0	0	0
2:28850328|28861308(-)	exon	TRMT61B	hsa_circ_0003431	5.26664	0.0161841	0	0	0	0.811963	0	0.456565
18:13048859|13059312(+)	exon	CEP192	hsa_circ_0047021	1.96252	0.0162069	0.308981	0.329063	0	0.992399	0.923606	0.380471
10:31373018|31461237(+)	exon	ZEB1	hsa_circ_0000230	2.71882	0.0162451	0.411974	0	0	0.451091	0.646524	0.608754
5:62389027|62398739(-)	exon	DIMT1	-	2.71882	0.0162451	0.308981	0	0	0.360872	0.646524	0.760942
X:46651110|46653705(-)	exon	SLC9A7	hsa_circ_0004357	2.68074	0.0162932	0	0	0.25005	0	0.461803	1.44579
2:15461201|15511350(-)	exon	NBAS	hsa_circ_0052767	-1.44871	0.0163577	1.33892	0.57586	0.583451	0.270654	0	1.06532
8:30700081|30712088(-)	exon	GSR	hsa_circ_0083863	2.00666	0.0163606	0.617961	0	0	1.44349	0	0.837037
17:62029541|62035608(-)	exon	MED13	hsa_circ_0045096	-1.14051	0.0163627	1.6479	1.39852	1.08355	0.721745	0.738885	0.456565
6:133461114|133525115(+)	exon	EYA4	hsa_circ_0077888	-1.17382	0.0163795	1.85388	0.987189	1.0002	0.360872	0.461803	0.837037
8:18867674|18940293(-)	exon	PSD3	-	5.26281	0.0164048	0	0	0	0	0.461803	0.760942
3:27418486|27452498(-)	exon	SLC4A7	-	1.38846	0.0164586	0.720955	0	0.666801	1.17284	0.738885	0.913131
17:40495987|40496520(-)	exon	TNS4	-	-1.46086	0.0165012	1.23592	1.06945	2.1671	0	1.29305	1.44579
5:80775694|80792844(+)	exon	MSH3	hsa_circ_0001508	1.16306	0.0165047	1.13293	0.493594	0.25005	1.71414	0.646524	1.75017
2:202290323|202295837(+)	exon	NOP58	hsa_circ_0008327	-1.4336	0.0167223	1.23592	0.658126	0.583451	0	0.831245	0.380471
12:121293200|121294042(-)	intron	CAMKK2	-	-2.22061	0.0169607	0	0.822657	1.0002	0	0.277082	0.152188
12:328835|334422(-)	exon	KDM5A	hsa_circ_0024940	-5.25526	0.0171188	0	0.987189	0	0	0	0
3:47610066|47678311(-)	exon	SMARCC1	hsa_circ_0065244	2.71072	0.0171462	0.308981	0	0	0.360872	0.461803	0.989225
14:34551714|34554912(-)	intergenic_region	#N/A	hsa_circ_0007379	-2.05418	0.0171737	0.926942	0.658126	0.333401	0	0.184721	0.228283
2:61293464|61350693(-)	exon	USP34	-	5.24769	0.0172024	0	0	0	0	0.369442	0.837037
2:239176413|239352918(-)	exon	HDAC4	hsa_circ_0058909	-2.23665	0.0172057	0.617961	0.822657	0.416751	0	0.184721	0.228283
5:95748333|95768166(+)	exon	RHOBTB3	hsa_circ_0073440	1.37579	0.0173906	0	0.904923	0.500101	2.25545	0.831245	0.760942
22:29636751|29642285(+)	exon	NF2	hsa_circ_0005386	1.01854	0.017426	0.823948	0.740392	1.41695	1.9848	2.40138	1.97845
18:21383510|21403994(+)	exon	GREB1L	-	1.50605	0.0175438	1.23592	0.246797	0	1.35327	0.461803	0.760942
3:183205876|183207823(-)	exon	MCF2L2	-	5.2401	0.0175952	0	0	0	0.541309	0	0.684848
12:27714780|27737608(+)	exon	MRPS35	hsa_circ_0009017	-2.49222	0.0176324	0	0.57586	1.1669	0	0	0.304377
6:150955995|150972058(+)	exon	MTHFD1L	hsa_circ_0006715	-2.03814	0.0176563	0.514968	0.658126	0.750151	0	0.369442	0.304377
6:144537582|144557311(+)	exon	UTRN	-	1.93692	0.0176757	0.205987	0.411329	0	0.811963	0.554164	0.608754
3:28251712|28263380(+)	intron	CMC1	hsa_circ_0008669	-5.21961	0.0176994	1.13293	0	0.25005	0	0	0
9:37126312|37147445(+)	exon	ZCCHC7	-	-1.23813	0.017983	0.926942	0.658126	1.5003	0.180436	1.01597	0.380471
2:190910263|190913364(+)	exon	GLS	hsa_circ_0002428	-1.64907	0.0180078	0.720955	0.57586	0.916852	0	0.369442	0.53266
13:91693187|91764856(+)	intron	GPC5	-	-1.1565	0.0182057	0.823948	1.23399	1.5003	0.992399	0.369442	0.380471
11:65501582|65505019(+)	exon	MALAT1	-	5.234	0.0184987	0	0	0	0	0.831245	0.380471
14:73736998|73737297(-)	exon	MIDEAS	hsa_circ_0003121	5.234	0.0184987	0	0	0	0	0.831245	0.380471
10:7283904|7285954(-)	exon	SFMBT2	hsa_circ_0017643	-5.21678	0.0185434	0.823948	0.246797	0.1667	0	0	0
13:41777985|41819386(-)	exon	VWA8	hsa_circ_0030105	-5.21678	0.0185434	0.720955	0.246797	0.1667	0	0	0
17:31155983|31219118(+)	exon	NF1	hsa_circ_0042883	-5.21678	0.0185434	0.308981	0.411329	0.333401	0	0	0
17:81567417|81572088(-)	exon	NPLOC4	hsa_circ_0046178	-5.21678	0.0185434	0.514968	0.164531	0.416751	0	0	0
1:165743167|165754274(-)	exon	TMCO1	hsa_circ_0015077	-5.21678	0.0185434	0.514968	0.329063	0.25005	0	0	0
1:83904079|83952387(-)	exon	TTLL7	-	-5.21678	0.0185434	0.411974	0.493594	0.1667	0	0	0
3:196053418|196060247(-)	exon	TFRC	hsa_circ_0068604	-5.21678	0.0185434	0.514968	0.164531	0.416751	0	0	0
4:26637211|26640187(+)	exon	TBC1D19	-	-5.21678	0.0185434	0.308981	0.493594	0.25005	0	0	0
4:51860543|51914078(+)	exon	DCUN1D4	-	-5.21678	0.0185434	0.308981	0.246797	0.500101	0	0	0
7:20340273|20380831(+)	intron	ITGB8	-	-5.21678	0.0185434	0.823948	0.246797	0.1667	0	0	0
7:82335135|82349649(-)	exon	CACNA2D1	-	-5.21678	0.0185434	0.308981	0.411329	0.333401	0	0	0
X:107147743|107153503(-)	exon	NUP62CL	hsa_circ_0091288	-5.21678	0.0185434	0.720955	0.246797	0.25005	0	0	0
10:7363878|7381949(-)	intron	SFMBT2	hsa_circ_0000212	2.40235	0.0185987	0.411974	0	0	0.270654	0.554164	0.837037
19:55098784|55103568(-)	exon	PPP1R12C	hsa_circ_0000958	2.40235	0.0185987	0.617961	0	0	0.631527	0.461803	0.684848
2:134317529|134362408(+)	exon	MGAT5	hsa_circ_0004198	-5.21127	0.018802	0	0	1.08355	0	0	0
16:4332215|4333519(+)	exon	GLIS2	hsa_circ_0005692	-1.02338	0.0189954	3.08981	1.06945	1.5003	0.811963	1.38541	0.608754
14:69975715|70013491(+)	exon	SMOC1	hsa_circ_0032359	-1.74958	0.0191	0.926942	0.411329	0.833502	0.360872	0	0.456565
12:20637100|20650600(+)	exon	PDE3A	hsa_circ_0025574	-2.70521	0.0191061	0.514968	0.411329	0.583451	0	0.369442	0
1:92320599|92324375(+)	exon	RPAP2	hsa_circ_0013152	-2.70521	0.0191061	0.514968	0.411329	0.500101	0	0.461803	0
5:37697655|37727045(+)	exon	WDR70	-	-2.70521	0.0191061	0.411974	0.57586	0.500101	0	0.554164	0
20:41514805|41551360(-)	exon	CHD6	-	5.22125	0.0191921	0	0	0	1.26305	0	0
17:59047683|59057054(-)	exon	TRIM37	hsa_circ_0003005	-1.47599	0.0193273	1.5449	0.493594	0.583451	0.180436	0.369442	0.304377
18:7754373|7774271(+)	intron	PTPRM	hsa_circ_0004188	2.16694	0.0193293	0.823948	0	0	0.451091	0.831245	0.456565
9:109080839|109108570(-)	exon	TMEM245	hsa_circ_0005821	1.15834	0.0193689	1.13293	0.493594	0.1667	0.811963	1.10833	1.59798
10:126970702|127052815(+)	exon	DOCK1	hsa_circ_0020393	5.21857	0.0193936	0	0	0	0	0.738885	0.456565
8:42906173|42943445(+)	exon	HOOK3	hsa_circ_0084143	5.21857	0.0193936	0	0	0	0	0.738885	0.456565
11:47625674|47627127(-)	exon	MTCH2	hsa_circ_0022025	1.35633	0.0194302	0.411974	0.164531	0.333401	0.721745	0.831245	1.3697
1:245915530|245929937(-)	exon	SMYD3	hsa_circ_0005090	1.32037	0.0195393	0.823948	0	0.583451	0.811963	1.10833	0.913131
15:76283757|76292700(-)	exon	ETFA	hsa_circ_0005036	-1.07442	0.0196637	1.75089	0.987189	1.667	0.721745	0.738885	0.608754
15:72518067|72561549(+)	exon	ARIH1	hsa_circ_0000629	-3.17761	0.0197063	0.617961	0.246797	1.08355	0	0	0.228283
10:7220411|7276989(-)	exon	SFMBT2	hsa_circ_0017627	-2.20108	0.0198445	0.617961	0.493594	0.750151	0	0.369442	0.152188
8:28129502|28137891(+)	exon	ELP3	hsa_circ_0008761	-1.54535	0.0198901	1.02994	0.411329	0.833502	0	0.461803	0.456565
21:45120794|45134832(+)	exon	ADARB1	-	2.16292	0.019893	0.926942	0	0	0.360872	0.646524	0.608754
13:95832927|95867423(-)	exon	UGGT2	-	1.34746	0.0198966	0.205987	0.329063	0.416751	0.811963	0.831245	1.06532
9:136049636|136050580(-)	exon	NACC2	hsa_circ_0003726	-1.45554	0.0199126	1.5449	0.164531	1.08355	0.811963	0.369442	0
2:106122970|106166083(-)	exon	UXS1	hsa_circ_0055945	1.06588	0.0201419	0.926942	0.411329	0.833502	1.44349	1.66249	1.75017
7:102158560|102178657(+)	exon	CUX1	hsa_circ_0005253	-1.55614	0.020147	0.926942	0.740392	0.500101	0.180436	0	0.684848
2:36396614|36396787(+)	exon	CRIM1	hsa_circ_0002017	-2.72409	0.0201597	1.23592	0.329063	0.416751	0.631527	0	0
X:53600118|53604834(-)	exon	HUWE1	hsa_circ_0003732	1.2529	0.0202191	1.02994	0.57586	0	0.631527	1.01597	1.21751
8:140864312|140925749(-)	exon	PTK2	hsa_circ_0008778	1.21563	0.020375	0.514968	0.329063	0.500101	1.44349	0.923606	1.06532
2:29121374|29181697(+)	exon	CLIP4	-	1.0354	0.0205014	1.44191	0.493594	0.666801	1.62393	1.20069	2.43502
10:62388396|62399793(+)	exon	ZNF365	hsa_circ_0003658	1.57005	0.0205127	0.411974	0	0.500101	1.08262	0.738885	0.608754
16:89426767|89431326(-)	intron	ANKRD11	hsa_circ_0005461	-2.69227	0.0206094	0.823948	0.164531	0.583451	0	0.277082	0
8:27649702|27659539(+)	exon	SCARA3	hsa_circ_0083772	-2.76525	0.0206276	0.205987	0.904923	1.0002	0	0	0.380471
17:7499039|7499491(+)	exon	POLR2A	hsa_circ_0000741	-1.33242	0.0206494	1.13293	0.658126	0.666801	0.992399	0.646524	0
9:17273733|17342444(+)	exon	CNTLN	-	1.67304	0.0206981	1.02994	0	0.1667	1.17284	0.461803	0.760942
8:33388963|33389798(-)	exon	FUT10	hsa_circ_0083902	1.01057	0.02072	0.823948	0.904923	1.0002	2.07502	1.47777	2.13064
2:69326171|69374113(-)	exon	GFPT1	-	2.5932	0.0207356	0	0.246797	0	0.541309	0.369442	0.760942
9:109106508|109108570(-)	exon	TMEM245	hsa_circ_0087938	1.01592	0.0208019	0.617961	1.39852	0.666801	1.89458	1.20069	2.20673
5:140438461|140445975(+)	exon	#N/A	hsa_circ_0007862	-1.53872	0.0208201	1.23592	0.246797	0.916852	0	0.369442	0.456565
8:30474779|30479377(+)	exon	RBPMS	hsa_circ_0007409	-1.40639	0.0208217	1.13293	1.06945	0.416751	0.541309	0	0.456565
11:65502637|65503931(+)	exon	MALAT1	-	5.19383	0.0208502	0	0	0	0.992399	0	0.228283
5:131730904|131744690(-)	exon	FNIP1	hsa_circ_0073868	5.19383	0.0208502	0	0	0	0.992399	0	0.228283
7:17309936|17340228(+)	exon	AHR	-	-2.21821	0.0208504	0.720955	0.57586	0.500101	0.180436	0	0.228283
11:94429911|94447438(-)	exon	MRE11	hsa_circ_0024032	-2.44278	0.0209149	0.720955	0.411329	0.666801	0.180436	0	0.152188
9:20448123|20456786(-)	exon	MLLT3	hsa_circ_0002606	-1.15228	0.020954	1.13293	1.06945	1.3336	0.631527	0.369442	0.53266
8:67093543|67095732(+)	exon	CSPP1	hsa_circ_0084663	1.059	0.0209669	1.44191	0.740392	0.25005	1.44349	2.5861	0.989225
5:170878097|170881896(+)	exon	RANBP17	hsa_circ_0002257	1.04762	0.0211707	0.720955	0.493594	1.08355	1.80436	1.20069	2.05454
17:66687111|66689047(+)	exon	PRKCA	hsa_circ_0004576	1.33157	0.0211712	0	0.740392	0.416751	0.902181	1.01597	0.760942
3:71041328|71053773(-)	exon	FOXP1	hsa_circ_0008234	-1.22044	0.021184	1.23592	0.57586	1.08355	0	0.369442	1.75017
3:136464881|136502779(-)	exon	STAG1	hsa_circ_0067480	-1.02209	0.0211929	3.29579	0.987189	1.41695	0.902181	0.461803	1.21751
8:134565333|134590355(-)	exon	ZFAT	-	2.58937	0.0211996	0	0.246797	0	0.811963	0.184721	0.608754
X:53634236|53654131(-)	exon	HUWE1	-	2.58937	0.0211996	0	0.411329	0	0.721745	0.277082	0.53266
X:24748311|24888122(+)	exon	POLA1	-	-2.46395	0.0212617	0.411974	0.740392	0.500101	0	0	0.53266
5:140472239|140487060(+)	exon	ANKHD1	hsa_circ_0003031	5.18715	0.0213043	0	0	0	0	0.554164	0.608754
17:35624397|35641975(+)	exon	AP2B1	hsa_circ_0043122	-1.74559	0.0214462	2.57484	0.246797	0.416751	0.270654	0	0.53266
2:55661956|55673079(-)	exon	PNPT1	-	-5.1795	0.0215586	0	0.493594	0.500101	0	0	0
4:76966068|76974807(+)	intron	SEPTIN11	hsa_circ_0007515	-5.1795	0.0215586	0	0.493594	0.500101	0	0	0
5:146691128|146701142(-)	exon	PPP2R2B	-	2.67344	0.021737	0.308981	0	0	0.811963	0	1.06532
13:95206532|95234834(-)	exon	ABCC4	hsa_circ_0007282	2.10503	0.0218522	0	0	0.500101	0.811963	0.831245	0.228283
14:96560649|96565214(+)	exon	PAPOLA	-	2.10503	0.0218522	0	0	0.416751	0.721745	1.01597	0.228283
15:43002555|43025429(-)	exon	UBR1	hsa_circ_0034913	5.17522	0.0220278	0	0	0	0.811963	0	0.380471
16:58718196|58719255(-)	exon	GOT2	hsa_circ_0039714	5.17522	0.0220278	0	0	0	0.811963	0	0.380471
7:24744562|24749793(-)	exon	GSDME	hsa_circ_0002097	-5.15759	0.0220985	1.02994	0.246797	0	0	0	0
16:58675940|58676346(-)	exon	SLC38A7	hsa_circ_0004541	5.18527	0.022102	0	0	0	0.270654	0.923606	0
7:30621393|30622462(+)	exon	GARS1	hsa_circ_0009000	-2.45769	0.0221496	0.411974	0.57586	0.750151	0	0	0.53266
14:50475077|50504857(-)	exon	MAP4K5	-	-5.15563	0.022167	0.617961	0	0.583451	0	0	0
16:13934192|13935743(+)	exon	ERCC4	hsa_circ_0037935	-2.75327	0.0221902	0.720955	0.411329	0.500101	0	0	0.304377
4:73090667|73097272(-)	exon	ANKRD17	-	-5.16641	0.0223311	0	0.411329	0.583451	0	0	0
6:122412373|122423686(+)	exon	HSF2	-	-5.16641	0.0223311	0	0.411329	0.583451	0	0	0
7:157216867|157225539(+)	exon	UBE3C	hsa_circ_0001774	-5.16641	0.0223311	0	0.411329	0.583451	0	0	0
5:78508062|78510398(-)	intron	LHFPL2	-	1.64371	0.0223766	0.308981	0.164531	0.1667	0.721745	0.831245	0.684848
17:61743013|61793729(-)	exon	BRIP1	-	2.99416	0.0224396	0	0.164531	0	0.902181	0.923606	0
11:28077007|28091513(-)	exon	KIF18A	hsa_circ_0007496	1.91349	0.0224538	0.308981	0.329063	0	0.631527	1.20069	0.380471
16:22225654|22225975(+)	exon	EEF2K	hsa_circ_0038487	-1.19975	0.0224672	1.23592	0.493594	1.1669	0.451091	0.831245	0.152188
14:88574693|88578140(+)	exon	ZC3H14	hsa_circ_0003164	1.34461	0.0226215	1.5449	0	0.25005	0.902181	0.831245	0.760942
17:16098367|16101805(-)	exon	NCOR1	hsa_circ_0042170	-5.14612	0.022739	0.720955	0	0.500101	0	0	0
6:43546571|43551453(-)	exon	XPO5	-	-5.14612	0.022739	0.720955	0	0.500101	0	0	0
8:123077111|123120188(+)	exon	TBC1D31	hsa_circ_0085441	1.25205	0.0227812	0.411974	0.411329	0.333401	1.35327	1.01597	0.760942
7:677229|680726(-)	exon	PRKAR1B	hsa_circ_0079048	1.47116	0.0228794	0.720955	0	0.25005	0.902181	1.38541	0.380471
5:154033791|154034967(-)	exon	FAM114A2	hsa_circ_0001546	1.00246	0.0229028	0.823948	1.06945	0.666801	1.17284	2.49374	1.97845
17:18865469|18911251(+)	exon	PRPSAP2	hsa_circ_0004488	-1.20179	0.0230999	1.44191	0.822657	0.666801	0	1.01597	0.684848
10:110596398|110598290(+)	exon	SMC3	hsa_circ_0000260	-1.11909	0.0231202	1.23592	1.15172	1.25025	0.451091	0.369442	0.837037
17:51263274|51273450(+)	exon	UTP18	-	-5.15319	0.0231303	0	0.329063	0.666801	0	0	0
10:126970702|127008804(+)	exon	DOCK1	hsa_circ_0004102	2.98672	0.0231997	0	0.164531	0	0.541309	0.461803	0.53266
4:145514438|145515013(+)	exon	SMAD1	hsa_circ_0007970	5.15635	0.0232658	0	0	0	0.631527	0	0.53266
14:100935772|100949596(+)	intergenic_region	#N/A	-	-5.13655	0.0233254	0.823948	0	0.416751	0	0	0
14:76166663|76195972(+)	exon	GPATCH2L	hsa_circ_0005252	-1.05553	0.023365	2.36885	0.740392	1.1669	0.360872	1.10833	0.608754
2:61873002|61880394(-)	exon	CCT4	hsa_circ_0008640	1.28085	0.0233821	0.205987	0.411329	0.416751	0.992399	1.10833	0.837037
2:61507801|61509110(-)	intron	XPO1	-	5.15495	0.0233862	0	0	0	0	0.369442	0.760942
12:104844472|104928694(-)	exon	SLC41A2	hsa_circ_0027966	-1.60508	0.0235285	0.514968	0.987189	0.666801	0	0.554164	0.380471
4:102304317|102324998(-)	intron	SLC39A8	-	2.65969	0.0235642	0.308981	0	0	0.541309	0.554164	0.53266
4:109462901|109481781(+)	exon	SEC24B	-	-5.1457	0.0236562	0.514968	0.57586	0	0	0	0
7:24679131|24680520(+)	exon	PALS2	hsa_circ_0001688	1.75846	0.0238298	0.514968	0.246797	0	0.631527	0.646524	0.684848
20:35899370|35931444(+)	exon	PHF20	-	-5.12691	0.0239265	0.926942	0	0.333401	0	0	0
9:35295696|35313989(+)	exon	UNC13B	hsa_circ_0008518	-1.02482	0.023959	1.5449	1.15172	1.8337	0.902181	0.923606	0.53266
13:19959958|20036909(+)	exon	ZMYM2	-	1.18847	0.0239995	0.514968	0.329063	0.416751	1.44349	1.29305	0.760942
1:227193786|227213219(-)	exon	CDC42BPA	hsa_circ_0005322	-1.70508	0.0240968	0.411974	0.987189	0.750151	0	0.646524	0.304377
15:60453603|60466713(-)	exon	ICE2	hsa_circ_0035575	2.27084	0.0241796	0	0.329063	0	0	0.738885	1.21751
8:127890589|127939676(+)	exon	-	hsa_circ_0085540	-1.07456	0.0246321	1.02994	0.822657	1.75035	1.17284	0.646524	0.228283
2:233449959|233452060(+)	intron	DGKD	-	-1.59477	0.0248545	0.617961	0.493594	0.833502	0.811963	0	0.228283
10:126970702|127012374(+)	exon	DOCK1	hsa_circ_0020384	3.01762	0.0250513	0	0	0.1667	0.631527	0.738885	0.304377
15:67630888|67664645(+)	exon	MAP2K5	-	-5.12262	0.0251348	0.617961	0.493594	0	0	0	0
12:64062917|64065219(+)	exon	SRGAP1	hsa_circ_0008940	5.12753	0.0251747	0	0	0	0.360872	0	0.760942
8:118375782|118379700(-)	exon	SAMD12	-	5.12753	0.0251747	0	0	0	0.360872	0	0.760942
5:88282042|88292883(+)	intron	TMEM161B-DT	-	5.13811	0.025197	0	0	0	0.902181	0.277082	0
3:51440970|51443903(-)	exon	DCAF1	hsa_circ_0007485	1.11348	0.0252642	0.308981	0.329063	1.08355	1.35327	1.10833	1.21751
12:110536924|110551968(-)	exon	PPTC7	-	-2.43761	0.0253438	1.6479	0	0.500101	0	0	0.304377
X:123686548|123703505(-)	exon	THOC2	hsa_circ_0091452	1.62906	0.025556	0.205987	0	0.583451	0.721745	0.646524	0.837037
5:77449760|77463226(-)	exon	WDR41	hsa_circ_0008089	-1.99409	0.0255995	0.823948	0.740392	0.333401	0	0.184721	0.304377
12:2820086|2836956(+)	exon	ITFG2	-	-5.11478	0.0256181	0.514968	0.329063	0.1667	0	0	0
14:52872799|52893427(-)	exon	FERMT2	-	-5.11478	0.0256181	0.205987	0.493594	0.333401	0	0	0
17:6606873|6612148(-)	exon	KIAA0753	-	-5.11478	0.0256181	0.205987	0.329063	0.416751	0	0	0
18:12370849|12371691(-)	exon	AFG3L2	hsa_circ_0005268	-5.11478	0.0256181	0.205987	0.329063	0.500101	0	0	0
18:76868685|76881512(+)	exon	ZNF236	hsa_circ_0047985	-5.11478	0.0256181	0.205987	0.740392	0.1667	0	0	0
20:37066724|37068186(-)	exon	RBL1	hsa_circ_0060238	-5.11478	0.0256181	0.308981	0.329063	0.333401	0	0	0
2:233434380|233438379(+)	exon	DGKD	hsa_circ_0058764	-5.11478	0.0256181	0.514968	0.329063	0.1667	0	0	0
7:84060465|84194668(-)	exon	SEMA3A	-	-5.11478	0.0256181	0.308981	0.246797	0.416751	0	0	0
17:59935193|59940943(+)	exon	RPS6KB1	-	-1.83155	0.0257012	0.926942	0.411329	0.666801	0	0.184721	0.304377
1:201854595|201858994(+)	exon	IPO9	hsa_circ_0015928	5.11778	0.0258136	0	0	0	0.270654	0	0.837037
21:29321221|29321514(+)	exon	BACH1; GRIK1-AS2	hsa_circ_0001180	1.91485	0.0258607	0.411974	0	0.1667	0.721745	0.831245	0.456565
4:53383773|53399839(+)	exon	#N/A	hsa_circ_0006805	2.34874	0.0259519	0.617961	0	0	0.451091	0.738885	0.456565
17:59737453|59817773(+)	exon	VMP1	hsa_circ_0004746	-1.2972	0.0260038	0.411974	0.740392	1.08355	0.721745	0.554164	0
15:74926766|74929232(-)	exon	COX5A	hsa_circ_0005725	1.2292	0.0260121	1.02994	0.658126	0	1.17284	0.646524	0.837037
10:68963291|68967203(+)	exon	DDX21	hsa_circ_0008523	-1.1778	0.0260958	1.23592	0.822657	0.916852	0.180436	0.646524	0.608754
12:95270039|95274889(+)	exon	VEZT	hsa_circ_0003412	5.12428	0.026157	0	0	0	0	0.738885	0.380471
15:51893815|51902036(+)	exon	TMOD3; LOC112268148	hsa_circ_0035296	-1.59397	0.0262744	0.720955	0.57586	0.750151	0.270654	0	0.53266
5:50399107|50428227(-)	exon	EMB	-	3.00756	0.0263703	0	0	0.1667	0.721745	0.461803	0.456565
7:77581427|77592256(+)	exon	PTPN12	hsa_circ_0002458	-1.25895	0.0263795	0.720955	0.658126	1.25025	0.631527	0.184721	0.304377
1:227112312|227129231(-)	exon	CDC42BPA	hsa_circ_0016750	-5.08764	0.0264834	1.33892	0	0	0	0	0
19:5032866|5041251(+)	exon	KDM4B	hsa_circ_0048687	1.62851	0.0264862	0.617961	0	0.25005	0.902181	0.831245	0.456565
1:213240702|213242658(+)	exon	RPS6KC1	-	5.11737	0.0265695	0	0	0	1.17284	0	0
1:151315573|151316509(-)	exon	PI4KB	hsa_circ_0006892	-1.01592	0.0265772	1.02994	1.15172	2.41715	0.360872	1.20069	0.913131
2:71355719|71370005(+)	exon	ZNF638	-	-1.43007	0.0267356	0.514968	0.822657	0.916852	0.360872	0	0.684848
2:190659158|190670459(+)	exon	NAB1	hsa_circ_0057510	-1.07316	0.0268754	1.6479	0.329063	1.75035	0.541309	1.01597	0.304377
13:41316846|41331369(+)	exon	NAA16	hsa_circ_0030066	-1.68984	0.0268756	1.23592	0.329063	0.583451	0	0.277082	0.304377
1:2395784|2403589(+)	exon	RER1	-	1.43377	0.0268781	0.514968	0.246797	0.1667	0.992399	1.10833	0.53266
9:14639896|14662326(-)	exon	ZDHHC21	-	-1.25676	0.026928	1.13293	0.904923	0.666801	0.451091	0.277082	0.380471
10:179994|210048(+)	exon	ZMYND11	hsa_circ_0017359	1.37798	0.0269329	1.13293	0	0.25005	0.811963	0.738885	0.837037
18:26052624|26078160(-)	exon	SS18	hsa_circ_0002164	-1.82645	0.0269518	0.514968	0.493594	1.0002	0.360872	0	0.304377
7:66808886|66810847(+)	exon	#N/A	hsa_circ_0005592	-1.22301	0.0270242	1.13293	0.658126	1.0002	0.180436	0.646524	0.456565
12:31451940|31499671(-)	exon	DENND5B	-	-1.42347	0.0270335	0.617961	0.658126	1.0002	0	0.554164	0.608754
4:75964135|75982037(-)	exon	SDAD1	hsa_circ_0070022	1.19953	0.0271426	1.44191	0	0.416751	1.08262	1.01597	0.837037
11:102350346|102378042(+)	exon	BIRC2	-	-5.09115	0.0272138	0.411974	0.164531	0.500101	0	0	0
1:176081152|176149074(-)	exon	COP1	hsa_circ_0015366	-5.09115	0.0272138	0.823948	0.164531	0.25005	0	0	0
1:246186743|246195464(-)	intron	SMYD3	-	-5.09115	0.0272138	0.617961	0.164531	0.333401	0	0	0
5:94662298|94678955(+)	exon	SLF1	-	-5.09115	0.0272138	0.411974	0.164531	0.500101	0	0	0
13:25307806|25321093(+)	exon	NUP58	-	5.10752	0.0273009	0	0	0	0	0.646524	0.456565
X:77988242|78003236(+)	exon	ATP7A	hsa_circ_0091124	5.10752	0.0273009	0	0	0	0	0.646524	0.456565
10:5709530|5712918(+)	exon	TASOR2	hsa_circ_0002118	3.03712	0.0274743	0.205987	0	0	0.811963	0.461803	0.304377
13:95177707|95188542(-)	exon	ABCC4	hsa_circ_0006871	3.03712	0.0274743	0.205987	0	0	0.992399	0.646524	0.228283
2:207567463|207577655(+)	exon	CREB1	hsa_circ_0057953	-1.68508	0.0278006	0.926942	0.411329	0.666801	0	0.461803	0.304377
14:49663315|49674427(-)	exon	POLE2	hsa_circ_0008002	1.01186	0.0279514	1.6479	0.329063	0.583451	1.71414	1.10833	1.67407
6:27825306|27829318(-)	intergenic_region	#N/A	-	-1.93986	0.0279585	1.33892	0.329063	0.416751	0.180436	0.369442	0
8:52683549|52686967(-)	exon	RB1CC1	hsa_circ_0084501	3.03134	0.0282968	0.205987	0	0	0.451091	0.461803	0.608754
9:22820738|22821598(+)	exon	LINC01239	-	-1.24691	0.0282987	1.02994	0.57586	1.08355	0.270654	0.277082	0.53266
1:198232553|198293039(+)	exon	NEK7	-	5.09056	0.0284931	0	0	0	0	0.554164	0.53266
5:32886494|32889992(+)	intergenic_region	#N/A	-	5.09056	0.0284931	0	0	0	0	0.554164	0.53266
22:28163092|28163599(-)	exon	TTC28	-	-1.09878	0.028547	1.23592	0.822657	1.3336	0.541309	0.646524	0.456565
1:35747907|35748604(-)	exon	CLSPN	hsa_circ_0003352	1.70643	0.0285586	0	0.246797	0.25005	0.992399	0.831245	0.380471
9:127890637|127891043(-)	exon	ST6GALNAC6	hsa_circ_0088708	5.08774	0.0286479	0	0	0	0.902181	0	0.228283
5:41762111|41807438(-)	exon	OXCT1	-	-1.03504	0.0286715	1.13293	0.987189	1.58365	0.902181	1.01597	0.228283
16:2075799|2080377(+)	exon	TSC2	-	-1.29528	0.0286822	0.514968	0.904923	1.0002	0.541309	0	0.53266
11:108688936|108723462(+)	exon	DDX10	hsa_circ_0024247	-5.06904	0.0287183	0.308981	0	0.750151	0	0	0
2:43960541|43975217(-)	exon	LRPPRC	hsa_circ_0054388	-5.06904	0.0287183	0.308981	0	0.750151	0	0	0
2:30552493|30568176(+)	exon	LCLAT1	-	1.21671	0.028753	0.720955	0	0.833502	1.08262	0.923606	0.913131
18:70121556|70128546(-)	exon	RTTN	-	-1.14383	0.0287713	1.5449	0.822657	0.833502	0.902181	0	0.837037
11:17878208|18010139(-)	exon	SERGEF	hsa_circ_0006193	-1.35109	0.0288055	1.02994	0.822657	0.500101	0	0.738885	0.456565
17:82870224|82893632(+)	exon	TBCD	hsa_circ_0046522	-1.14481	0.0288444	1.95688	0.740392	0.750151	0.902181	0	0.913131
1:93212101|93216746(+)	exon	CCDC18	hsa_circ_0013199	1.21628	0.0290292	1.02994	0	0.416751	0.902181	1.20069	0.760942
16:70541669|70564050(+)	exon	SF3B3	hsa_circ_0040268	-5.07918	0.0291551	0	0.57586	0.333401	0	0	0
1:1806475|1825499(-)	exon	GNB1	hsa_circ_0004406	-5.07918	0.0291551	0	0.57586	0.333401	0	0	0
10:15275855|15284105(-)	exon	FAM171A1	-	-2.65828	0.0292907	0.720955	0.329063	0.500101	0.451091	0	0
12:20556660|20613700(+)	exon	PDE3A	-	5.07772	0.029375	0	0	0	0.811963	0	0.304377
8:140275658|140300614(-)	exon	TRAPPC9	hsa_circ_0004023	2.52902	0.029382	0	0.329063	0	0.631527	0.369442	0.456565
13:99201429|99244624(+)	exon	UBAC2	-	1.51473	0.0294002	0.617961	0	0.25005	0.541309	0.923606	0.684848
X:72488933|72495268(-)	exon	HDAC8	hsa_circ_0008930	1.42807	0.0294089	0.926942	0.164531	0	0.451091	0.646524	0.913131
17:61715951|61793729(-)	exon	BRIP1	-	5.07338	0.0297354	0	0	0	0	0.461803	0.608754
15:50300789|50301368(-)	exon	GABPB1	hsa_circ_0002551	-1.81848	0.0298308	0.926942	0.411329	0.666801	0.270654	0	0.380471
7:104188251|104204234(-)	exon	ORC5	hsa_circ_0003000	-1.79885	0.0298393	1.02994	0.164531	0.916852	0	0.277082	0.304377
5:74780363|74841679(-)	exon	FAM169A	-	2.57568	0.029972	0	0	0.500101	0.631527	0.369442	0.837037
1:247157084|247159813(-)	exon	ZNF124	-	-2.623	0.0300601	0.514968	0.246797	0.666801	0	0.369442	0
18:36195257|36220217(+)	exon	MOCOS	-	-1.23286	0.0300642	0.514968	0.658126	1.1669	0.721745	0.554164	0
12:20621296|20646950(+)	exon	PDE3A	-	-5.05088	0.0301198	0.926942	0.246797	0	0	0	0
10:119835540|119842595(-)	exon	MCMBP	-	-5.04872	0.0302102	0.514968	0	0.583451	0	0	0
8:128015135|128016206(+)	intron	-	-	5.07903	0.0302301	0	0	0	0.180436	0.923606	0
11:103253285|103259977(+)	exon	DYNC2H1	hsa_circ_0024136	-1.70547	0.0303275	0.926942	0.57586	0.1667	0	0	1.06532
17:81884116|81884964(-)	intergenic_region	#N/A	-	-1.02575	0.0308698	1.6479	0.904923	1.5003	0.721745	0.369442	0.989225
6:70732378|70773425(+)	exon	SMAP1	-	5.05597	0.0310295	0	0	0	0	0.369442	0.684848
9:137754171|137762820(+)	exon	EHMT1	hsa_circ_0089728	1.1476	0.0312128	0.514968	0	1.5003	0.992399	0.923606	1.21751
15:32888172|32910535(-)	exon	FMN1	hsa_circ_0006828	-5.05082	0.0312629	0	0.411329	0.500101	0	0	0
15:72206728|72219110(-)	exon	PKM	hsa_circ_0036193	5.06463	0.031316	0	0	0	0.360872	0.738885	0
18:56756583|56758953(+)	exon	WDR7	hsa_circ_0000852	-1.1104	0.0314532	1.5449	1.15172	0.583451	0.992399	0	0.684848
2:29133655|29157402(+)	exon	CLIP4	hsa_circ_0004732	1.0959	0.0316086	0.926942	0.246797	0.500101	1.44349	1.20069	0.913131
3:78932471|78938927(-)	intron	ROBO1	-	-5.02808	0.031775	0.720955	0	0.416751	0	0	0
9:85618983|85712566(-)	exon	AGTPBP1	hsa_circ_0087388	-5.02808	0.031775	0.720955	0	0.416751	0	0	0
10:21670449|21682257(+)	exon	MLLT10	-	2.60532	0.0321224	0.514968	0	0	0.541309	0.923606	0.304377
15:42260958|42268032(-)	exon	TMEM87A	hsa_circ_0034803	-1.1666	0.0321622	1.02994	0.904923	0.916852	0.541309	0.184721	0.608754
10:91994535|92008275(+)	exon	BTAF1	hsa_circ_0008148	-1.2327	0.0322022	1.13293	0.57586	0.916852	0.451091	0	1.06532
10:67922843|68073686(-)	exon	HERC4	-	-5.03863	0.0322731	0.411974	0.57586	0	0	0	0
12:19253940|19287556(+)	exon	PLEKHA5	hsa_circ_0025547	-5.03863	0.0322731	0.411974	0.57586	0	0	0	0
1:173733713|173734286(+)	exon	KLHL20	hsa_circ_0015272	1.8311	0.032331	0.720955	0.904923	0	1.71414	0.831245	1.75017
13:59861407|59974456(-)	exon	DIAPH3	-	-5.03642	0.0323696	0	0.329063	0.583451	0	0	0
12:21172650|21179020(+)	exon	SLCO1B1	-	5.03833	0.0323773	0	0	0	0	0.277082	0.760942
12:50671186|50680763(+)	exon	DIP2B	-	5.03833	0.0323773	0	0	0	0	0.277082	0.760942
2:164521980|164527135(-)	exon	GRB14	-	5.05007	0.032439	0	0	0	0.541309	0.554164	0
10:34347965|34360259(-)	exon	PARD3	-	5.03686	0.0324643	0	0	0	0.451091	0	0.608754
9:22029433|22097364(+)	exon	CDKN2B-AS1	-	-1.92217	0.0324766	0.720955	0.822657	0.333401	0.451091	0.184721	0
1:151088190|151118139(+)	exon	GABPB2	-	2.9178	0.0325191	0	0.246797	0	0.811963	0.646524	0.228283
13:95970112|95972671(-)	exon	UGGT2	-	-5.01764	0.0325857	0.823948	0	0.333401	0	0	0
18:23352196|23373763(-)	exon	TMEM241	hsa_circ_0047145	-5.01764	0.0325857	0.823948	0	0.333401	0	0	0
3:123209199|123259589(+)	exon	SEC22A	-	1.853	0.03264	0.514968	0.164531	0	1.35327	0.461803	0.456565
16:23581054|23588551(-)	intron	NDUFAB1	-	-2.1447	0.0326608	0.926942	0.329063	0.666801	0.180436	0	0.304377
5:108954729|109047198(+)	exon	FER	-	-2.1447	0.0326608	1.75089	0.329063	0.333401	0.270654	0	0.152188
8:103400415|103407784(-)	exon	SLC25A32	-	2.6016	0.0327719	0.514968	0	0	0.902181	0.461803	0.380471
1:32810591|32811057(-)	exon	YARS1	-	-2.68431	0.032793	0.617961	0.411329	0.500101	0	0	0.380471
1:151202700|151203275(+)	intron	PIP5K1A	-	-1.63397	0.0328502	0.720955	0.822657	0.416751	0.360872	0.554164	0
10:125038997|125122868(-)	exon	CTBP2	hsa_circ_0002545	1.8542	0.0328531	0	0	0.750151	0.902181	0.554164	0.380471
1:53594108|53600278(-)	exon	GLIS1	hsa_circ_0002079	-1.63277	0.0331289	0.514968	0.411329	0.916852	0.270654	0.369442	0
19:57861352|57862570(+)	exon	ZNF587	-	5.04125	0.0331721	0	0	0	0	0.831245	0.228283
2:44201186|44218537(+)	exon	PPM1B	hsa_circ_0006882	-1.55554	0.0331764	0.823948	0.658126	0.500101	0	0.277082	0.53266
12:56430881|56432524(-)	exon	TIMELESS	hsa_circ_0000408	5.02645	0.0332837	0	0	0	0.360872	0	0.684848
12:56433026|56434231(-)	exon	TIMELESS	-	1.48242	0.0333425	0.308981	0.164531	0.25005	0.451091	0.831245	1.06532
22:41117187|41141222(+)	exon	EP300	-	-5.00712	0.0334158	0.926942	0	0.25005	0	0	0
6:42974003|42975038(-)	exon	PEX6	hsa_circ_0005038	-2.30832	0.0334731	0.617961	0.164531	0.583451	0	0.554164	0
5:148394714|148410765(+)	exon	FBXO38	-	2.91131	0.0334879	0	0.164531	0	0.451091	0.461803	0.53266
2:239987516|240022340(-)	intron	NDUFA10	-	-5.02185	0.0335129	0	0.246797	0.666801	0	0	0
7:30323642|30366295(+)	exon	ZNRF2	-	-1.18268	0.0335226	0.720955	1.39852	0.666801	0.180436	1.01597	0.304377
14:55648025|55651927(+)	exon	KTN1	-	5.03535	0.0336001	0	0	0	0.721745	0.369442	0
15:77284958|77365225(-)	exon	PEAK1	-	2.59628	0.0337156	0.411974	0	0	0.451091	0.461803	0.608754
2:131038853|131041944(+)	exon	ARHGEF4	hsa_circ_0056472	2.59628	0.0337156	0.411974	0	0	0.451091	0.554164	0.53266
13:19959958|20019618(+)	exon	ZMYM2	hsa_circ_0029620	1.71441	0.0338638	0.514968	0	0.1667	1.35327	1.20069	0.152188
15:34927035|34938813(-)	exon	AQR	-	-2.38538	0.0341821	1.33892	0	0.666801	0	0	0.304377
2:43485234|43508780(-)	exon	THADA	-	2.90671	0.0341832	0	0.164531	0	0.631527	0.369442	0.456565
8:38247713|38253718(+)	exon	DDHD2	hsa_circ_0083974	2.90671	0.0341832	0	0.164531	0	0.541309	0.277082	0.608754
12:69258999|69262562(+)	exon	CPSF6	-	-5.01364	0.0342678	0.514968	0.493594	0	0	0	0
15:41055247|41056706(-)	exon	INO80	hsa_circ_0005632	-5.01364	0.0342678	0.514968	0.493594	0	0	0	0
19:8888022|8889890(-)	exon	MUC16	-	-5.01364	0.0342678	0.514968	0.493594	0	0	0	0
7:50669722|50710990(-)	exon	GRB10	hsa_circ_0009059	-1.10441	0.0342951	0.823948	0.658126	1.3336	0.992399	0.461803	0.152188
12:45926142|45928859(-)	exon	SCAF11	hsa_circ_0025967	2.59253	0.0343915	0.514968	0	0	0.721745	0.277082	0.608754
4:119245337|119273708(+)	exon	USP53	hsa_circ_0070774	1.57751	0.0344453	0.720955	0.164531	0	0.631527	0.461803	0.837037
4:82874611|82881940(-)	exon	SEC31A	hsa_circ_0003716	-1.31345	0.0344544	1.02994	0.411329	1.25025	0.360872	0.184721	0.456565
16:23079946|23082557(-)	exon	USP31	hsa_circ_0003704	-1.97172	0.0345079	1.33892	0.246797	0.416751	0	0	0.913131
16:88033109|88038011(+)	exon	BANP	hsa_circ_0040827	1.15783	0.0345657	0.926942	1.06945	0	1.26305	0.554164	1.06532
4:168236252|168237795(-)	exon	DDX60	hsa_circ_0005462	5.02344	0.0346144	0	0	0	0	0.738885	0.304377
12:11047020|11124187(-)	intron	#N/A	hsa_circ_0009010	-5.00712	0.0346935	0	0.164531	0.750151	0	0	0
9:34306252|34311371(-)	exon	KIF24	-	-5.00712	0.0346935	0	0.164531	0.750151	0	0	0
8:101199195|101201743(-)	exon	ZNF706	hsa_circ_0002210	-2.30088	0.0348133	0.720955	0	1.0002	0	0.369442	0
6:158573420|158631389(+)	exon	TMEM181	-	1.32033	0.0348423	0.720955	0.411329	0	0.721745	0.554164	0.913131
2:207123774|207124404(-)	exon	KLF7	-	1.09771	0.0348577	0.411974	0.493594	0.500101	0.992399	1.47777	0.913131
9:4823548|4849550(+)	exon	RCL1	hsa_circ_0086258	-1.10229	0.0348587	0.926942	1.15172	1.0002	0.541309	0.738885	0.304377
10:101792839|101807901(-)	exon	OGA	hsa_circ_0019606	-2.3809	0.0349213	1.02994	0.246797	0.583451	0	0	0.456565
13:19993063|19993919(+)	exon	ZMYM2	hsa_circ_0029624	-2.99596	0.0350434	0.308981	0.740392	0.500101	0	0.369442	0
12:111554158|111555919(-)	exon	ATXN2	hsa_circ_0000439	-1.38319	0.0350647	0.926942	0.57586	0.583451	0	0.277082	0.760942
8:70637815|70641050(-)	exon	LACTB2	-	-1.38806	0.0350963	1.33892	0.493594	0.416751	0	0.184721	0.837037
1:151088190|151107222(+)	exon	GABPB2	-	2.04376	0.0351088	0.205987	0	0.416751	0.811963	0.369442	0.913131
1:243221724|243225321(-)	exon	CEP170P1; CEP170	hsa_circ_0005749	2.04376	0.0351088	0.205987	0	0.1667	1.26305	0.461803	0.380471
1:230945389|230961303(-)	exon	TTC13	hsa_circ_0000194	-1.17211	0.0351858	0.823948	0.658126	1.08355	0.180436	0.831245	0.304377
10:15212472|15214601(-)	exon	FAM171A1	-	2.2004	0.03524	0	0.411329	0	1.44349	0	0.380471
8:142330901|142345892(-)	exon	TSNARE1	hsa_circ_0004423	1.56187	0.035609	0.308981	0.411329	0	0.360872	0.831245	0.837037
7:66427949|66439304(-)	intron	#N/A	-	2.94598	0.0357654	0	0	0.1667	0.360872	1.10833	0.380471
18:35683391|35703643(+)	exon	GALNT1	-	-2.07072	0.0357698	0.720955	0	0.666801	0	0.738885	0
4:142108093|142124760(-)	exon	INPP4B	hsa_circ_0006552	1.58016	0.0358794	0.617961	0	0.1667	1.17284	0.923606	0.304377
22:24302195|24369320(+)	exon	#N/A	hsa_circ_0062603	1.57501	0.0359505	0.205987	0	0.833502	0.721745	0.461803	1.14141
12:11839140|11853561(+)	exon	ETV6	hsa_circ_0005501	-4.97506	0.0360258	1.23592	0	0	0	0	0
3:36996619|37042331(+)	exon	MLH1	-	-4.97506	0.0360258	1.23592	0	0	0	0	0
5:133604682|133606202(-)	intron	FSTL4	-	5.00541	0.036041	0	0	0	1.08262	0	0
6:108355654|108366332(+)	exon	AFG1L	-	5.00541	0.036041	0	0	0	1.08262	0	0
5:108897659|108959347(+)	exon	FER	hsa_circ_0003772	-2.98938	0.0360693	0.720955	0.246797	0.416751	0	0.184721	0
16:68166843|68183366(+)	exon	NFATC3	-	5.0054	0.0361158	0	0	0	0	0.646524	0.380471
8:55950459|55969793(+)	exon	LYN	hsa_circ_0007920	5.0054	0.0361158	0	0	0	0	0.646524	0.380471
17:83048471|83048785(-)	exon	B3GNTL1	hsa_circ_0000819	-4.98818	0.0363766	0.617961	0.411329	0	0	0	0
6:42603588|42617507(+)	exon	UBR2	-	-4.98818	0.0363766	0.617961	0.411329	0	0	0	0
11:30495296|30580494(-)	exon	MPPED2	hsa_circ_0021550	2.04577	0.036521	0.514968	0	0.1667	1.08262	0.369442	0.608754
22:35262323|35293743(+)	exon	HMGXB4	-	1.70823	0.0366847	0.411974	0	0.25005	0.631527	0.738885	0.608754
1:215169199|215172183(+)	exon	KCNK2	hsa_circ_0008788	-1.37097	0.0367016	0.720955	0.57586	0.833502	0	0.554164	0.684848
16:23621362|23623130(-)	exon	PALB2	hsa_circ_0005582	-2.30535	0.0367279	0.720955	0.57586	0.416751	0.180436	0.184721	0
7:131387120|131411383(+)	exon	MKLN1	hsa_circ_0082401	-5.0016	0.0367343	0	0.822657	0	0	0	0
9:22301600|22303231(+)	intergenic_region	#N/A	-	-5.0016	0.0367343	0	0.822657	0	0	0	0
9:88418778|88482353(+)	intergenic_region	#N/A	-	-5.0016	0.0367343	0	0.822657	0	0	0	0
10:14896846|14901262(+)	exon	SUV39H2	-	4.98398	0.0367613	0	0	0	0	0	0.989225
16:80826787|80830757(-)	intergenic_region	#N/A	-	4.98398	0.0367613	0	0	0	0	0	0.989225
12:45836589|45839496(+)	exon	ARID2	hsa_circ_0025951	1.03111	0.0368279	0.514968	0.658126	0.500101	0.451091	1.84721	1.97845
10:24619473|24635103(-)	exon	ARHGAP21	-	-1.44041	0.036948	0.823948	0.658126	0.583451	0	0.738885	0.380471
5:141593749|141594268(-)	intron	DIAPH1	-	1.70705	0.0369572	0.411974	0	0.1667	0.360872	1.20069	0.53266
10:119575691|119580538(-)	exon	TIAL1	hsa_circ_0004498	-1.1156	0.0369941	1.02994	0.57586	1.08355	0	1.20069	0.760942
10:68121438|68122340(+)	exon	MYPN	-	-4.97949	0.0370626	0.308981	0.164531	0.500101	0	0	0
11:20364237|20383258(+)	exon	HTATIP2	-	-4.97949	0.0370626	0.308981	0.164531	0.583451	0	0	0
12:98677425|98699569(+)	exon	APAF1	hsa_circ_0027836	-4.97949	0.0370626	0.205987	0.246797	0.333401	0	0	0
13:30255447|30283791(-)	exon	KATNAL1	hsa_circ_0029894	-4.97949	0.0370626	0.411974	0.246797	0.25005	0	0	0
15:42716677|42719566(+)	exon	STARD9	-	-4.97949	0.0370626	0.308981	0.329063	0.25005	0	0	0
17:47678046|47678413(+)	exon	KPNB1	hsa_circ_0044319	-4.97949	0.0370626	0.308981	0.246797	0.25005	0	0	0
17:5346790|5350629(+)	exon	RABEP1	hsa_circ_0009137	-4.97949	0.0370626	0.308981	0.329063	0.25005	0	0	0
19:11116094|11116998(+)	exon	LDLR	hsa_circ_0049392	-4.97949	0.0370626	0.514968	0.164531	0.25005	0	0	0
19:16509150|16509988(+)	intron	#N/A	-	-4.97949	0.0370626	0.308981	0.164531	0.416751	0	0	0
19:726138|736078(+)	exon	PALM	hsa_circ_0048091	-4.97949	0.0370626	0.308981	0.246797	0.25005	0	0	0
2:189791790|189820591(+)	intron	PMS1	-	-4.97949	0.0370626	0.411974	0.164531	0.333401	0	0	0
2:239156652|239236664(-)	exon	HDAC4	hsa_circ_0058907	-4.97949	0.0370626	0.617961	0.164531	0.25005	0	0	0
3:179592644|179598771(-)	exon	MRPL47	hsa_circ_0005297	-4.97949	0.0370626	0.411974	0.164531	0.416751	0	0	0
3:27397684|27403384(-)	exon	SLC4A7	-	-4.97949	0.0370626	0.205987	0.164531	0.583451	0	0	0
3:9440456|9464672(+)	exon	SETD5	hsa_circ_0064136	-4.97949	0.0370626	0.205987	0.411329	0.25005	0	0	0
5:31451533|31472232(-)	exon	DROSHA	hsa_circ_0072058	-4.97949	0.0370626	0.411974	0.164531	0.333401	0	0	0
5:95755396|95783963(+)	exon	RHOBTB3	-	-4.97949	0.0370626	0.617961	0.246797	0.1667	0	0	0
6:88890495|88891915(-)	exon	RNGTT	hsa_circ_0077293	-4.97949	0.0370626	0.308981	0.246797	0.25005	0	0	0
7:107230615|107248499(-)	exon	COG5	hsa_circ_0081884	-4.97949	0.0370626	0.205987	0.329063	0.333401	0	0	0
7:133305167|133317390(+)	intron	EXOC4	-	-4.97949	0.0370626	0.308981	0.329063	0.25005	0	0	0
7:138898955|138912460(-)	exon	KIAA1549	hsa_circ_0082612	-4.97949	0.0370626	0.411974	0.329063	0.1667	0	0	0
9:116207456|116271416(+)	exon	PAPPA	hsa_circ_0008792	-4.97949	0.0370626	0.411974	0.329063	0.1667	0	0	0
9:16435034|16437524(-)	intron	BNC2	hsa_circ_0086412	-4.97949	0.0370626	0.205987	0.411329	0.25005	0	0	0
2:15553426|15558634(-)	exon	NBAS	hsa_circ_0005556	-4.97717	0.0371711	0	0	0.916852	0	0	0
X:80791854|80809304(-)	exon	BRWD3	-	-4.97717	0.0371711	0	0	0.916852	0	0	0
2:61482957|61493053(-)	exon	XPO1	-	1.45885	0.0372012	1.13293	0.329063	0	1.53371	0.554164	0.456565
5:141582312|141583615(-)	exon	DIAPH1	hsa_circ_0008982	-1.53753	0.0372686	1.13293	0.411329	0.666801	0.541309	0	0.380471
9:20413721|20456786(-)	exon	MLLT3	hsa_circ_0003212	-1.52242	0.0373684	0.823948	0.329063	0.750151	0	0.554164	0.304377
15:69337341|69360131(+)	exon	PAQR5	hsa_circ_0036069	2.28483	0.0374839	0.411974	0	0	0.270654	0.554164	0.760942
16:89098591|89114487(+)	exon	ACSF3	hsa_circ_0007465	2.93529	0.0375356	0	0	0.416751	0.270654	0.461803	1.3697
X:102839801|102905737(+)	intergenic_region	#N/A	-	1.03105	0.0375513	1.13293	0.164531	0.500101	0.721745	2.03193	1.06532
11:62632565|62639731(-)	exon	GANAB	hsa_circ_0022487	4.98711	0.0376782	0	0	0	0	0.554164	0.456565
18:9195551|9211784(+)	exon	ANKRD12	-	4.98711	0.0376782	0	0	0	0	0.554164	0.456565
7:4983671|4989177(+)	exon	RNF216P1	-	2.05801	0.0377587	0.720955	0	0	0.360872	0.831245	0.456565
13:96573315|96575300(+)	intron	#N/A	-	-1.16096	0.037792	1.44191	0.493594	0.583451	0	1.10833	0.380471
X:24161715|24179770(+)	exon	ZFX	-	2.9733	0.0378024	0.205987	0	0	1.08262	0.554164	0.228283
19:41252351|41256611(+)	exon	AXL	hsa_circ_0003271	1.13298	0.0378575	0.926942	0.740392	0	0.902181	0.646524	0.989225
1:42278348|42278672(-)	exon	FOXJ3	-	-1.607	0.0382123	1.13293	0.329063	0.500101	0.270654	0.646524	0
16:87415276|87418901(-)	exon	ZCCHC14	hsa_circ_0040773	1.7019	0.0382201	0.617961	0	0.25005	0.811963	0.461803	0.760942
7:722754|724864(-)	intron	PRKAR1B	-	-1.06548	0.0383123	1.5449	0.822657	0.916852	0.811963	0.554164	0.304377
14:91481576|91485730(-)	exon	PPP4R3A	hsa_circ_0003045	1.44531	0.0385334	0.720955	0.411329	0	1.26305	0.461803	0.53266
15:56142778|56179303(-)	exon	RFX7	hsa_circ_0035403	-3.00495	0.0385959	0.514968	0.658126	0.25005	0.180436	0	0
15:25354353|25415842(-)	exon	UBE3A	-	-4.96222	0.0386046	0.720955	0.329063	0	0	0	0
7:67183126|67195337(+)	exon	TYW1	hsa_circ_0080404	-4.96222	0.0386046	0.720955	0.329063	0	0	0	0
9:5787061|5787593(-)	exon	ERMP1	hsa_circ_0005149	-4.96222	0.0386046	0.720955	0.329063	0	0	0	0
7:139073856|139089759(-)	exon	ZC3HAV1	hsa_circ_0082626	-1.30035	0.0387366	1.23592	0.493594	0.500101	0	0.554164	0.53266
12:122579905|122582985(+)	exon	KNTC1	-	4.97323	0.0388306	0	0	0	0.811963	0	0.228283
X:134473359|134498436(+)	exon	HPRT1	-	4.97323	0.0388306	0	0	0	0.811963	0	0.228283
10:68959806|68960249(+)	exon	DDX21	hsa_circ_0008865	2.96719	0.0388694	0.308981	0	0	0.541309	0.646524	0.304377
10:7220411|7227937(-)	exon	SFMBT2	hsa_circ_0017625	2.96719	0.0388694	0.205987	0	0	0.631527	0.461803	0.380471
4:139393591|139404490(+)	exon	NAA15	-	2.96719	0.0388694	0.308981	0	0	0.721745	0.461803	0.380471
17:1799857|1804715(-)	exon	SMYD4	-	-4.95543	0.0390782	0.205987	0	0.750151	0	0	0
15:59195461|59214720(-)	exon	MYO1E	-	-1.62878	0.0390976	1.02994	0.246797	0.750151	0	0.369442	0.304377
9:85669485|85681335(-)	exon	AGTPBP1	-	-1.10782	0.0392845	1.02994	0.493594	1.0002	0	1.47777	0.608754
17:47696079|47699697(+)	exon	TBKBP1	-	4.96856	0.0393035	0	0	0	0	0.461803	0.53266
5:16762045|16762637(-)	exon	MYO10	hsa_circ_0072012	4.96856	0.0393035	0	0	0	0	0.461803	0.53266
6:129502605|129558166(-)	intergenic_region	#N/A	-	4.96856	0.0393035	0	0	0	0	0.461803	0.53266
22:46792520|46797620(+)	exon	TBC1D22A	hsa_circ_0001251	1.30777	0.039362	1.44191	0.246797	0	0.631527	1.47777	0.380471
7:64521064|64544432(-)	exon	ZNF680	-	-1.74962	0.0396126	0.617961	0.246797	1.08355	0	0.277082	0.304377
6:25482257|25500235(+)	exon	CARMIL1	-	2.46826	0.0396586	0	0.493594	0	1.08262	0.646524	0.152188
15:75407055|75413045(-)	exon	SIN3A	hsa_circ_0036348	-4.94443	0.040065	0.308981	0	0.666801	0	0	0
2:23982896|23984831(+)	exon	UBXN2A	hsa_circ_0003947	-4.94443	0.040065	0.308981	0	0.666801	0	0	0
7:92294889|92371607(+)	exon	ANKIB1	hsa_circ_0081012	-4.94443	0.040065	0.308981	0	0.666801	0	0	0
17:75208527|75218306(+)	exon	NUP85	hsa_circ_0006613	-2.99598	0.0401101	0.617961	0.411329	0.333401	0.270654	0	0
4:122935714|123057288(+)	exon	SPATA5	-	-2.99598	0.0401101	0.514968	0.329063	0.416751	0.180436	0	0
5:94628811|94643435(+)	exon	SLF1	-	-2.99598	0.0401101	0.411974	0.493594	0.416751	0.180436	0	0
9:21837908|21866842(+)	exon	MTAP	-	-2.31252	0.0401657	0.411974	0.329063	1.0002	0	0.184721	0.152188
15:63529014|63574403(+)	exon	USP3	-	-1.09807	0.0401918	1.02994	0.904923	0.916852	0.360872	0.646524	0.380471
20:34072066|34078553(+)	exon	RALY	hsa_circ_0001140	1.36925	0.0402109	0.411974	0	0.750151	1.26305	0.554164	0.53266
6:100715462|100848707(-)	exon	ASCC3	hsa_circ_0077489	-1.2362	0.0402326	0.926942	0.658126	0.666801	0	0.646524	0.608754
5:128446481|128519368(-)	exon	FBN2	-	4.9721	0.0402956	0	0	0	0	1.01597	0
18:42027443|42049605(+)	exon	PIK3C3	hsa_circ_0007765	-1.19186	0.0403542	0.926942	0.822657	0.583451	0.631527	0	0.608754
18:56731383|56758953(+)	exon	WDR7	hsa_circ_0047744	-1.18754	0.0405043	0.823948	0.57586	1.0002	0	0.554164	1.06532
16:3658053|3690985(-)	exon	TRAP1	-	-1.24369	0.0406562	1.5449	0.658126	0.416751	0.451091	0	0.684848
11:9283371|9299701(-)	exon	TMEM41B	-	-4.95629	0.0407386	0	0.57586	0.25005	0	0	0
6:42828493|42830172(+)	exon	BICRAL	hsa_circ_0076412	-4.95629	0.0407386	0	0.57586	0.25005	0	0	0
20:64022757|64026058(+)	exon	PRPF6	-	2.95666	0.0407424	0.205987	0	0	0.541309	0.277082	0.684848
8:53743577|53772167(-)	exon	ATP6V1H	hsa_circ_0084507	2.95666	0.0407424	0.205987	0	0	0.451091	0.369442	0.608754
7:100856868|100857176(+)	exon	SLC12A9	hsa_circ_0007639	4.95134	0.0408009	0	0	0	0.631527	0	0.380471
19:16552806|16555397(-)	exon	SLC35E1	-	4.94976	0.0409938	0	0	0	0	0.369442	0.608754
8:127167099|127169117(-)	intergenic_region	#N/A	-	4.94976	0.0409938	0	0	0	0	0.369442	0.608754
2:159967539|159984073(-)	exon	PLA2R1	-	-4.93334	0.0410753	0.411974	0	0.583451	0	0	0
13:91693187|91701010(+)	intron	GPC5	-	-1.90071	0.0410863	0.720955	0.329063	0.833502	0	0.277082	0.304377
17:12054889|12081530(+)	exon	MAP2K4	hsa_circ_0007508	-1.1852	0.041103	1.13293	0.904923	0.416751	0	0.831245	0.53266
20:35713019|35725155(-)	exon	RBM39	hsa_circ_0008143	-1.91303	0.0413519	0.308981	0.493594	1.25025	0.180436	0	0.380471
12:104861291|104928694(-)	exon	SLC41A2	hsa_circ_0027969	-1.6198	0.0413689	1.33892	0.164531	0.750151	0	0.277082	0.304377
6:145800177|145806421(-)	exon	FBXO30	-	-4.94979	0.0413857	0.205987	0.658126	0	0	0	0
10:124760386|124774782(-)	exon	-	hsa_circ_0007825	-2.98467	0.0414454	1.02994	0	0.666801	0.180436	0	0
18:70047971|70075541(-)	exon	RTTN	-	-1.43385	0.0414979	0.411974	1.15172	0.583451	0	0.277082	0.989225
17:61776401|61793729(-)	exon	BRIP1	hsa_circ_0045016	-1.07025	0.0415631	0.720955	1.06945	1.1669	0.541309	0.554164	0.380471
5:43292474|43298975(-)	exon	HMGCS1	hsa_circ_0072386	-1.74121	0.0416445	1.13293	0.493594	0.333401	0	0.461803	0.152188
5:113532879|113542503(+)	exon	YTHDC2	-	-2.29647	0.0416659	0.514968	0.493594	0.416751	0.721745	0	0
12:31447538|31499671(-)	exon	DENND5B	hsa_circ_0025827	4.95651	0.0417245	0	0	0	0.180436	0.831245	0
11:103303093|103312033(+)	exon	DYNC2H1	hsa_circ_0024142	4.94026	0.0418204	0	0	0	0.541309	0	0.456565
3:9424467|9453868(+)	exon	SETD5	-	4.94026	0.0418204	0	0	0	0.541309	0	0.456565
5:138424075|138425582(+)	exon	KDM3B	hsa_circ_0004763	-1.18219	0.0418798	1.02994	0.411329	1.08355	0	0.461803	0.989225
18:22990937|23001729(+)	exon	RBBP8	hsa_circ_0047136	-4.92215	0.0421116	0.514968	0	0.500101	0	0	0
1:64009305|64050716(+)	exon	ROR1	hsa_circ_0000081	-4.92215	0.0421116	0.514968	0	0.500101	0	0	0
19:15184295|15185679(-)	exon	NOTCH3	-	-4.94084	0.0421653	0	0.493594	0.333401	0	0	0
6:99503765|99510230(-)	exon	USP45	hsa_circ_0077430	1.51162	0.0423543	0	0.329063	0.333401	0.811963	0.738885	0.53266
1:92323445|92345914(+)	exon	RPAP2	-	1.29127	0.0424181	0.205987	0	0.833502	0.541309	1.10833	0.684848
3:48765004|48794049(-)	exon	PRKAR2A	-	4.94865	0.0424563	0	0	0	0.270654	0.738885	0
1:77801331|77866391(+)	exon	MIGA1	-	-3.02199	0.0426491	1.33892	0	0.416751	0	0	0.152188
3:10270131|10271015(+)	exon	#N/A	hsa_circ_0064272	-2.55068	0.0427186	0.411974	0.246797	0.666801	0	0.461803	0
2:62707164|62771392(+)	exon	EHBP1	-	4.93069	0.0427511	0	0	0	0	0.277082	0.684848
2:70160625|70181997(-)	exon	C2orf42	hsa_circ_0004975	4.93069	0.0427511	0	0	0	0	0.277082	0.684848
17:47370437|47379253(+)	exon	EFCAB13	hsa_circ_0044242	4.92908	0.0428634	0	0	0	0.451091	0	0.53266
1:213167844|213176492(+)	intron	RPS6KC1	-	4.92908	0.0428634	0	0	0	0.451091	0	0.53266
5:37314198|37358151(-)	exon	NUP155	-	4.92908	0.0428634	0	0	0	0.451091	0	0.53266
20:37040153|37055656(-)	exon	RBL1	hsa_circ_0060229	-1.91495	0.0429255	0.720955	0.493594	0.583451	0.180436	0	0.304377
20:35801491|35871829(+)	exon	PHF20	hsa_circ_0060144	1.07585	0.0430533	1.85388	0.904923	0	1.62393	0.923606	0.837037
11:992503|1000598(+)	exon	AP2A2	-	-4.91087	0.0431748	0.617961	0	0.416751	0	0	0
19:49128848|49142115(+)	exon	PPFIA3	-	-4.91087	0.0431748	0.617961	0	0.416751	0	0	0
11:77374328|77392541(-)	exon	PAK1	hsa_circ_0023685	4.94074	0.0431999	0	0	0	0.360872	0.646524	0
3:142198802|142213601(-)	exon	GK5	-	4.94074	0.0431999	0	0	0	0.360872	0.646524	0
4:139058669|139073567(-)	exon	ELF2	-	4.94074	0.0431999	0	0	0	0.360872	0.646524	0
14:71576535|71589370(+)	exon	SIPA1L1	-	2.50346	0.0432244	0	0	0.25005	0.811963	0.369442	0.53266
5:140509637|140510181(+)	exon	#N/A	hsa_circ_0001542	2.50346	0.0432244	0	0	0.333401	0.721745	0.369442	0.53266
5:41749527|41807438(-)	exon	OXCT1	-	-1.0406	0.0432984	1.95688	0.493594	0.833502	0.541309	0.923606	0.228283
5:31429475|31451640(-)	exon	DROSHA	hsa_circ_0072046	1.50793	0.0433152	0	0.493594	0.333401	0.541309	1.01597	0.608754
5:171221758|171242820(+)	exon	RANBP17	-	1.78136	0.0433294	0	0.329063	0.1667	0.631527	0.646524	0.53266
10:87709196|87727489(+)	exon	PAPSS2	-	-4.90873	0.0434523	0.926942	0.164531	0	0	0	0
12:56275996|56282991(-)	exon	CS	hsa_circ_0026978	-4.90873	0.0434523	0.926942	0.164531	0	0	0	0
1:227139576|227160636(-)	exon	CDC42BPA	-	-4.92521	0.0436431	0	0.411329	0.416751	0	0	0
2:190895152|190921203(+)	exon	GLS	-	-4.92521	0.0436431	0	0.411329	0.416751	0	0	0
10:67988043|68014186(-)	exon	HERC4	-	-2.57772	0.0438144	0.720955	0.57586	0.25005	0.360872	0	0
4:41603875|41619440(+)	exon	LIMCH1	-	1.21457	0.0438757	0.205987	0.246797	0.500101	0.811963	0.554164	1.21751
3:191357088|191370036(+)	exon	CCDC50	hsa_circ_0001374	-2.54452	0.0439158	0.720955	0.164531	0.500101	0	0.369442	0
11:17926738|18008076(-)	exon	SERGEF	-	4.93278	0.0439554	0	0	0	0.451091	0.554164	0
12:6521798|6522037(+)	exon	NCAPD2	hsa_circ_0007899	4.93278	0.0439554	0	0	0	0.451091	0.554164	0
15:89312904|89314707(+)	exon	FANCI	hsa_circ_0008843	4.93278	0.0439554	0	0	0	0.451091	0.554164	0
9:97347314|97350555(+)	exon	#N/A	hsa_circ_0087659	4.93278	0.0439554	0	0	0	0.451091	0.554164	0
1:161802052|161821161(+)	exon	ATF6	hsa_circ_0015027	2.20823	0.0440123	0	0	0.416751	0.541309	0.646524	0.380471
4:1900626|1942565(+)	exon	NSD2	-	2.20823	0.0440123	0	0	0.416751	0.541309	0.738885	0.304377
1:62803719|62821209(+)	exon	ATG4C	hsa_circ_0012823	1.21556	0.0441328	0.308981	0.329063	0.25005	0.902181	0.738885	0.837037
7:33367767|33388144(+)	exon	BBS9	hsa_circ_0007567	1.42284	0.0441554	0.411974	0.164531	0.1667	1.08262	0.554164	0.608754
1:44874678|44881739(-)	exon	EIF2B3	hsa_circ_0012186	-4.8995	0.0442655	0.720955	0	0.333401	0	0	0
8:11808794|11838573(+)	exon	FDFT1	-	1.07513	0.0444933	0.411974	0.246797	0.750151	0.902181	0.923606	1.2936
15:40165053|40220717(+)	exon	BUB1B	-	-1.13915	0.0445758	0.823948	0.904923	0.500101	0.180436	0	1.52188
5:134158455|134174022(-)	exon	SKP1	hsa_circ_0003711	1.13268	0.0447069	0.617961	0	0.833502	0.631527	0.923606	1.14141
8:6477594|6499929(+)	exon	MCPH1	-	4.92478	0.0447235	0	0	0	0.541309	0.461803	0
2:183316755|183334209(+)	intergenic_region	#N/A	-	-1.75761	0.0447594	0.926942	0.246797	0.916852	0.180436	0	0.837037
1:202437821|202449171(+)	exon	PPP1R12B	-	-1.89821	0.0449735	0.617961	0.411329	0.750151	0.180436	0	0.304377
11:101961741|101963880(+)	exon	CEP126	-	4.90646	0.0450218	0	0	0	0.270654	0	0.684848
15:70656930|70664814(-)	exon	UACA	hsa_circ_0002250	-4.90939	0.0451737	0	0.329063	0.500101	0	0	0
17:47664159|47678413(+)	exon	KPNB1	hsa_circ_0004796	-4.90939	0.0451737	0	0.329063	0.500101	0	0	0
1:169111370|169131469(+)	exon	ATP1B1	-	-4.90939	0.0451737	0	0.329063	0.500101	0	0	0
2:65239852|65255694(+)	exon	ACTR2	-	-4.90939	0.0451737	0	0.329063	0.500101	0	0	0
12:120557282|120557682(+)	exon	RNF10	hsa_circ_0028899	2.20298	0.0451984	0	0	0.833502	0.270654	0.738885	0.837037
13:45970362|45989097(-)	exon	ZC3H13	-	-4.88803	0.0453843	0.823948	0	0.25005	0	0	0
14:53091785|53103856(-)	exon	DDHD1	hsa_circ_0031977	-2.24621	0.0455898	0.514968	0.246797	0.500101	0	0.831245	0
2:229858772|229860531(-)	exon	TRIP12	hsa_circ_0005689	-2.24621	0.0455898	0.411974	0.329063	0.583451	0	0.646524	0
15:52584745|52593736(-)	exon	ATOSA	-	1.80894	0.0457012	0.308981	0.164531	0	0.360872	0.646524	0.760942
17:63351250|63355390(+)	exon	TANC2	hsa_circ_0045196	1.61965	0.0457057	0	0.411329	0.25005	0.721745	0.369442	0.684848
11:47481379|47481984(-)	intron	CELF1	-	4.91512	0.0457214	0	0	0	0	0.738885	0.228283
17:82889668|82911789(+)	exon	TBCD	hsa_circ_0046547	4.91512	0.0457214	0	0	0	0	0.738885	0.228283
15:41069570|41087682(-)	exon	INO80	hsa_circ_0034673	-2.6174	0.0458311	0.411974	0.658126	0.333401	0	0	0.304377
6:99412551|99416428(-)	exon	PNISR	hsa_circ_0001630	-2.6174	0.0458311	0.411974	0.493594	0.500101	0	0	0.380471
22:42169847|42215341(-)	exon	TCF20	-	1.16239	0.0458589	0.411974	0.329063	0.25005	0.451091	1.47777	0.913131
1:211018864|211090690(-)	exon	KCNH1	-	2.53535	0.0458615	0.308981	0	0	0.451091	0.646524	0.380471
1:5873252|5880239(-)	exon	NPHP4	hsa_circ_0001957	2.53535	0.0458615	0.308981	0	0	0.360872	0.738885	0.380471
2:182736249|182743712(+)	exon	DNAJC10	hsa_circ_0057256	2.53535	0.0458615	0.308981	0	0	0.360872	0.554164	0.53266
22:37687910|37688992(+)	exon	#N/A	hsa_circ_0004543	2.83893	0.0459336	0	0.164531	0	0.360872	0.646524	0.456565
5:72887070|72888303(+)	exon	TNPO1	hsa_circ_0072932	1.12755	0.0460068	1.33892	0	0.500101	0.902181	0.738885	0.989225
1:203707009|203708104(+)	exon	ATP2B4	hsa_circ_0007167	1.2825	0.0460136	0.926942	0	0.583451	0.902181	0.461803	1.14141
16:71678755|71681905(-)	exon	PHLPP2	hsa_circ_0000715	1.11527	0.0461214	0	0.658126	0.666801	0.992399	0.738885	0.837037
14:56178335|56297200(+)	exon	PELI2	-	4.895	0.046141	0	0	0	0.180436	0	0.760942
1:145839890|145842477(+)	exon	POLR3C	hsa_circ_0007755	1.97405	0.0462984	0	0	0.583451	0.811963	0.461803	0.380471
1:213125766|213176492(+)	exon	RPS6KC1	-	4.90862	0.0463015	0	0	0	0.721745	0.277082	0
4:122979232|123090705(+)	exon	SPATA5	hsa_circ_0070891	-1.47692	0.0463471	0.823948	0.329063	1.0002	0.270654	0.277082	0.152188
10:32471064|32474023(+)	exon	CCDC7	hsa_circ_0002351	1.64699	0.0464505	0.514968	0.329063	0	0.631527	0.738885	0.53266
17:66641355|66742760(+)	exon	PRKCA	-	-1.89215	0.0465155	1.44191	0.164531	1.0002	0.451091	0	0.380471
5:179708239|179710065(+)	exon	CANX	-	-4.87646	0.0465321	0.926942	0	0.1667	0	0	0
3:42086499|42087400(+)	intron	TRAK1	-	-2.29978	0.0465606	0.617961	0.411329	0.583451	0.180436	0	0.152188
17:42211984|42216106(-)	exon	STAT5B	-	-4.89589	0.0466252	0.411974	0.493594	0	0	0	0
9:20865926|20953065(+)	exon	FOCAD	-	-4.89589	0.0466252	0.411974	0.493594	0	0	0	0
5:43295752|43297166(-)	exon	HMGCS1	hsa_circ_0072391	-1.70194	0.0466986	0.720955	0.658126	0.416751	0.451091	0.369442	0
11:65504326|65505019(+)	exon	MALAT1	-	2.53137	0.0467234	0.926942	0	0	1.35327	0.369442	0.304377
10:116901765|116921516(-)	exon	SHTN1	hsa_circ_0020122	-4.89338	0.0467588	0	0.246797	0.583451	0	0	0
11:36274274|36280837(-)	exon	COMMD9	-	-4.89338	0.0467588	0	0.246797	0.583451	0	0	0
14:65455621|65561766(+)	exon	FUT8	hsa_circ_0001998	-4.89338	0.0467588	0	0.246797	0.583451	0	0	0
5:38978583|39021136(-)	exon	RICTOR	-	-4.89338	0.0467588	0	0.246797	0.583451	0	0	0
5:62442983|62451933(+)	exon	IPO11	-	-4.89338	0.0467588	0	0.246797	0.583451	0	0	0
12:21021461|21067383(+)	exon	#N/A	-	2.83407	0.0468312	0	0.246797	0	0.721745	0.461803	0.304377
11:117159934|117163892(+)	exon	PAFAH1B2	hsa_circ_0004962	1.51331	0.0468939	0.308981	0.493594	0	0.541309	1.01597	0.456565
15:70682758|70699660(-)	exon	UACA	hsa_circ_0008722	1.75833	0.0469022	0	0.329063	0.25005	0.451091	0.369442	1.21751
1:209830108|209831043(+)	exon	UTP25	hsa_circ_0016330	4.90047	0.0471119	0	0	0	0.811963	0.184721	0
13:110622216|110627547(+)	exon	NAXD	hsa_circ_0030885	1.06943	0.0471777	1.33892	0	0.583451	1.08262	0.923606	0.837037
11:9178132|9181084(-)	exon	DENND5A	hsa_circ_0021146	4.89558	0.0476861	0	0	0	0	0.646524	0.304377
1:109582437|109586882(+)	exon	GNAI3	-	4.89558	0.0476861	0	0	0	0	0.646524	0.304377
3:195381009|195412916(-)	exon	ACAP2	hsa_circ_0009013	1.41121	0.0477149	0.720955	0.329063	0	0.721745	0.738885	0.53266
22:41125864|41140257(+)	exon	EP300	-	-2.0953	0.047731	1.02994	0.493594	0.1667	0	0	0.380471
2:62943802|62949162(+)	exon	EHBP1	-	-2.0953	0.047731	0.823948	0.411329	0.25005	0	0	0.608754
10:6833643|6838202(+)	intron	LINC00707	-	1.15696	0.0478555	0.720955	0.164531	0.25005	0.631527	0.554164	1.44579
12:42384940|42398994(+)	exon	PPHLN1	hsa_circ_0025908	2.52568	0.0479725	0.514968	0	0	0.541309	0.277082	0.684848
16:81354405|81377702(+)	exon	GAN	-	2.52568	0.0479725	0.308981	0	0	0.270654	0.461803	0.760942
7:66573385|66576932(-)	intergenic_region	#N/A	hsa_circ_0007417	-1.25676	0.0480409	1.44191	0.658126	0.416751	0.270654	0.369442	0.228283
6:158429736|158461729(+)	exon	TULP4	hsa_circ_0078465	-4.87717	0.0482566	0	0.164531	0.666801	0	0	0
21:37087247|37108446(+)	exon	TTC3	hsa_circ_0061658	1.40892	0.0483218	0.617961	0.493594	0	0.811963	0.738885	0.456565
11:68386316|68390052(+)	exon	LRP5	-	1.21354	0.0483648	0.617961	0	0.583451	0.451091	0.831245	1.21751
6:142166228|142170421(+)	exon	VTA1	-	-1.38805	0.0484254	1.6479	0.246797	0.583451	0.180436	0.277082	0.228283
9:92268174|92269983(-)	exon	IARS1	hsa_circ_0008367	-1.59871	0.0484318	0.823948	0.493594	0.500101	0	0.184721	0.53266
22:41504838|41505307(+)	intron	#N/A	-	-1.32232	0.0484484	0.823948	0.822657	0.416751	0.811963	0	0.228283
1:92563642|92636336(-)	exon	EVI5	hsa_circ_0013163	4.87179	0.0484661	0	0	0	0	0	0.913131
1:117906506|117918736(-)	exon	GDAP2	hsa_circ_0008449	2.23529	0.048499	0.720955	0	0	0.631527	0.738885	0.304377
1:1561332|1564916(-)	exon	SSU72	-	-1.31038	0.0485986	0.720955	0.493594	0.833502	0.180436	0.554164	0.152188
1:44247939|44339322(-)	exon	ERI3	hsa_circ_0012138	-1.01952	0.0486821	1.23592	0.740392	1.0002	0.631527	0.646524	0.304377
13:98213220|98213413(+)	exon	FARP1	hsa_circ_0002557	-2.31706	0.0487044	0.514968	0.493594	0.416751	0	0	0.456565
11:86007542|86026367(-)	exon	PICALM	-	4.88402	0.0487766	0	0	0	0.992399	0	0
1:32942252|32949774(-)	exon	RNF19B	hsa_circ_0004013	4.88402	0.0487766	0	0	0	0.992399	0	0
8:127983904|127989291(+)	exon	-	hsa_circ_0085550	4.88402	0.0487766	0	0	0	0.992399	0	0
14:100937403|100955949(+)	exon	-	-	-4.85303	0.0487857	1.13293	0	0	0	0	0
14:101983019|101983609(+)	exon	DYNC1H1	hsa_circ_0002060	-4.85303	0.0487857	1.13293	0	0	0	0	0
18:24064140|24130417(+)	exon	TTC39C	hsa_circ_0047272	-4.85303	0.0487857	1.13293	0	0	0	0	0
2:230357805|230361697(+)	exon	SP140L	hsa_circ_0008382	-4.85303	0.0487857	1.13293	0	0	0	0	0
3:171123596|171128878(-)	exon	TNIK	hsa_circ_0067943	-4.85303	0.0487857	1.13293	0	0	0	0	0
7:157216867|157231327(+)	exon	UBE3C	-	-4.85303	0.0487857	1.13293	0	0	0	0	0
9:33948374|33953474(-)	exon	UBAP2	hsa_circ_0003496	1.62455	0.0489603	0.411974	0.411329	0	0.992399	0.461803	0.456565
2:37316237|37317899(-)	intron	PRKD3	-	-1.39777	0.0490975	0.514968	0.658126	0.833502	0.270654	0	0.684848
13:52416017|52427219(-)	exon	VPS36	hsa_circ_0030338	-4.86809	0.0491592	0.514968	0.411329	0	0	0	0
5:31435765|31451640(-)	exon	DROSHA	hsa_circ_0072050	-4.86809	0.0491592	0.514968	0.411329	0	0	0	0
9:33960826|34017189(-)	exon	UBAP2	hsa_circ_0086726	-2.08868	0.0494246	0.823948	0.246797	0.583451	0	0	0.837037
11:47472191|47500932(-)	exon	CELF1	-	4.87575	0.0497378	0	0	0	0	0.554164	0.380471
12:21043334|21054636(+)	exon	#N/A	hsa_circ_0025582	4.87575	0.0497378	0	0	0	0	0.554164	0.380471
12:70507895|70522630(+)	exon	-	-	4.87575	0.0497378	0	0	0	0	0.554164	0.380471
13:95757644|95760798(+)	exon	DNAJC3	-	4.87575	0.0497378	0	0	0	0	0.554164	0.380471
5:43609143|43704400(+)	exon	NNT	-	4.87575	0.0497378	0	0	0	0	0.554164	0.380471
21:15777904|15805258(+)	exon	USP25	hsa_circ_0061286	-1.39114	0.0499476	1.13293	0.411329	0.666801	0.811963	0	0.380471
3:197085580|197119530(-)	exon	DLG1	hsa_circ_0007345	-1.24911	0.0499669	0.411974	0.740392	1.1669	0	0.923606	0.837037
2:37101923|37104132(-)	exon	EIF2AK2	-	1.24124	0.049997	0	0.329063	0.583451	0.992399	0.831245	0.53266
