# Supplementary material for: Cancer-associated SF3B1 mutation suppresses DNA repair by disrupting the organization of nuclear actin network
Source: Cell Death Dis. 2026 Mar 21;17(1):334. doi: 10.1038/s41419-026-08569-5 (PMC13039298; doi:10.1038/s41419-026-08569-5)
Supplement: Supplementary file 3 — Table s2 [file 41419_2026_8569_MOESM3_ESM.xlsx]

## Sheet: Sheet1
CIRC_id	circRNA_type	gene_id	circBase_id	logFC	PValue	SF3B1-WT1	SF3B1-WT2	SF3B1-WT3	SF3B1-K700E1	SF3B1-K700E2	SF3B1-K700E3
X:131711651|131794466(-)	exon		hsa_circ_0091534	6.03403	1.13e-07	0	194.57	159.78	0	0	0
11:2951259|2979237(-)	exon	NAP1L4	hsa_circ_0020816	9.21651	1.81e-06	906.47	995.92	737.85	0	0	0
5:61472681|61541965(+)	exon	ZSWIM6		-5.81387	2.49e-06	0	0	0	149.46	0	216.2
9:33293653|33295427(+)	intron	NFX1		5.74562	5.2e-06	0	0	329.04	0	0	0
6:27825306|27829318(-)	intergenic_region			-1.20858	1.8e-05	175.45	345.12	229.33	533.77	746.04	508.06
8:17268258|17286427(+)	exon	VPS37A	hsa_circ_0008555	2.05509	2.87e-05	77.98	128.19	179.48	42.7	45.49	75.67
20:33366859|33379691(-)	exon	CDK5RAP1		-5.56508	3.84e-05	0	0	0	42.7	27.29	118.91
1:203816926|203818689(+)	exon	ZBED6	hsa_circ_0003639	5.52806	5.22e-05	0	0	279.62	0	0	0
1:53825798|53832591(-)	exon	NDC1	hsa_circ_0012618	5.48202	8.07e-05	58.48	49.3	49.85	0	0	0
1:64647801|64675983(+)	exon	CACHD1		-5.48121	8.27e-05	0	0	0	53.38	118.28	86.48
14:72945884|72947415(+)	intron	DCAF4		5.42752	0.000126557	155.95	0	0	0	0	0
9:22016212|22016832(+)	intron			-3.3313	0.00018138	0	29.58	0	138.78	100.08	54.05
13:42331137|42437472(+)	intergenic_region			-5.36933	0.000211076	0	0	0	21.35	0	108.1
4:169635913|169713295(+)	exon	CLCN3		-5.35742	0.000228958	0	0	0	32.03	18.2	64.86
10:45853655|45854895(-)	intergenic_region			-2.40321	0.000229787	48.73	0	0	128.11	118.28	75.67
6:118235509|118285338(+)	exon	SLC35F1		-5.30078	0.000318908	0	0	0	0	236.55	0
10:74242738|74398579(+)	exon	ADK		2.2645	0.000389231	97.47	29.58	149.56	0	18.2	43.24
11:77374328|77379994(-)	exon	PAK1		-5.2806	0.000395387	0	0	0	32.03	54.59	75.67
21:37472684|37512418(+)	exon	DYRK1A		-5.24519	0.000470621	0	0	0	0	227.45	0
1:182803698|182825820(+)	exon	NPL		-5.23883	0.000534958	0	0	0	74.73	0	75.67
7:131387120|131414710(+)	exon	MKLN1		-5.21508	0.000615923	0	0	0	64.05	27.29	0
1:93305388|93339536(-)	exon			5.19594	0.00068676	19.49	49.3	19.94	0	0	0
17:32351743|32373457(+)	exon	ZNF207		5.1892	0.000711478	0	0	178.35	0	0	0
19:5016257|5033031(+)	exon	KDM4B	hsa_circ_0048682	-2.54301	0.00077712	0	29.58	29.91	106.75	90.98	129.72
X:150736595|150737448(+)	exon	MTMR1	hsa_circ_0006764	-1.23297	0.000785644	175.45	118.33	89.74	213.51	282.04	194.58
3:197983943|197996282(+)	exon	LMLN	hsa_circ_0005098	-5.17459	0.000805771	0	0	0	21.35	27.29	54.05
5:134703759|134721090(+)	exon	SEC24A	hsa_circ_0074001	-2.69714	0.000907879	0	0	0	106.75	118.28	21.62
X:130071102|130071727(+)	intron	ELF4		-5.14992	0.000913312	0	0	0	64.05	45.49	43.24
22:43926935|43940125(+)	exon	PNPLA3		1.62412	0.000929209	126.71	118.33	179.48	64.05	0	43.24
6:52267865|52273916(-)	exon	MCM3		-5.14291	0.000946558	0	0	0	0	72.78	97.29
13:20731841|20737805(-)	exon	EEF1AKMT1	hsa_circ_0003852	-2.68091	0.000977698	0	49.3	0	160.13	36.39	43.24
18:74781428|74890038(+)	exon	ZNF407	hsa_circ_0047961	3.51681	0.00111193	29.24	39.44	19.94	21.35	0	0
7:157220689|157231327(+)	exon	UBE3C	hsa_circ_0004755	1.22404	0.00113326	155.95	147.91	179.48	74.73	118.28	64.86
7:11013747|11028818(+)	exon	PHF14	hsa_circ_0079430	-5.11321	0.00114673	0	0	0	0	27.29	75.67
17:9656403|9666751(+)	exon	USP43	hsa_circ_0042067	-5.09445	0.00125687	0	0	0	53.38	63.69	43.24
19:34434868|34464131(+)	exon	UBA2		-5.08763	0.00129878	0	0	0	53.38	63.69	0
3:125277726|125279247(-)	exon	ZNF148	hsa_circ_0006095	1.51009	0.00134901	165.7	49.3	119.65	21.35	81.88	32.43
9:88418778|88482353(+)	intergenic_region			-5.06472	0.00138472	0	0	0	0	200.16	0
3:195688533|195708841(+)	exon			-5.07276	0.00139229	0	0	0	0	0	202.02
4:13425110|13428237(-)	intron	RAB28		-1.63368	0.00144546	29.24	29.58	49.85	64.05	81.88	108.1
6:107633514|107635469(+)	exon	SOBP		-3.4692	0.0014766	0	0	0	85.4	81.88	54.05
10:100536411|100546581(+)	exon	HIF1AN		5.06021	0.00148788	0	78.88	119.65	0	0	0
4:174297966|174316290(+)	exon	CEP44	hsa_circ_0071457	5.05845	0.00149999	68.23	19.72	29.91	0	0	0
19:1321456|1323672(-)	intergenic_region			-5.06137	0.00154375	0	0	0	32.03	0	64.86
17:41907442|41913896(-)	exon	ACLY		5.04734	0.00158076	0	0	99.71	0	0	0
1:26255171|26255865(+)	exon	CEP85	hsa_circ_0002135	-1.20878	0.00163821	107.22	98.61	89.74	170.81	218.35	140.53
X:63509944|63517082(-)	exon			-5.03728	0.00172911	0	0	0	53.38	27.29	54.05
X:132278008|132283032(+)	intron			2.85101	0.00173788	58.48	29.58	99.71	0	18.2	0
2:241666645|241668685(+)	exon	ATG4B	hsa_circ_0006464	-5.03557	0.00174349	0	0	0	0	36.39	97.29
11:103115177|103121496(+)	exon	DYNC2H1		-5.03488	0.00174889	0	0	0	42.7	36.39	64.86
7:99388039|99390012(+)	exon	ARPC1B	hsa_circ_0004299	-5.02857	0.00180074	0	0	0	32.03	36.39	54.05
7:129258581|129278355(+)	intron	AHCYL2		-5.02712	0.00181232	0	0	0	42.7	27.29	43.24
7:152155910|152238826(-)	exon	KMT2C	hsa_circ_0082980	5.01972	0.00189694	0	187.35	0	0	0	0
2:135120819|135124246(+)	exon	RAB3GAP1	hsa_circ_0056548	-5.00595	0.00199878	0	0	0	74.73	81.88	43.24
19:10772479|10783120(+)	exon	DNM2		-5.0033	0.00202312	0	0	0	32.03	81.88	32.43
17:37625895|37628672(-)	exon	DDX52	hsa_circ_0043300	4.99725	0.00210212	19.49	88.75	49.85	0	0	0
11:4107435|4112062(+)	exon	RRM1	hsa_circ_0020951	4.99368	0.00213606	68.23	49.3	19.94	0	0	0
16:4441375|4444728(+)	exon	DNAJA3		-2.43107	0.00217823	0	0	29.91	53.38	63.69	32.43
21:15799757|15842540(+)	exon	USP25		4.98606	0.00221082	0	39.44	59.83	0	0	0
11:118489792|118494767(+)	exon	KMT2A	hsa_circ_0024445	-4.99244	0.00223441	0	0	0	32.03	0	86.48
11:110136663|110159490(+)	exon	ZC3H12C	hsa_circ_0003541	-1.70522	0.0024598	0	49.3	19.94	85.4	63.69	75.67
19:58581245|58583172(+)	exon			-4.96986	0.00247176	0	0	0	96.08	18.2	54.05
2:190900564|190931637(+)	exon	GLS	hsa_circ_0057523	1.41449	0.00251559	136.46	108.47	149.56	42.7	36.39	0
15:34896897|34897705(-)	exon	AQR		-4.96489	0.00252726	0	0	0	74.73	27.29	43.24
1:179990507|179997175(+)	exon	CEP350		-3.04307	0.00255336	0	0	29.91	21.35	72.78	43.24
13:112088046|112098474(+)	exon			-4.95903	0.00259523	0	0	0	32.03	54.59	43.24
11:65430769|65435145(+)	exon			-1.23261	0.00260229	107.22	108.47	49.85	192.16	209.26	151.34
1:11247625|11248094(-)	exon	MTOR		-4.95475	0.00264377	0	0	0	0	45.49	21.62
14:54984723|54987387(-)	exon	WDHD1	hsa_circ_0032009	-1.60181	0.00266788	48.73	49.3	0	21.35	118.28	172.96
8:93755020|93831572(+)	intergenic_region			-1.95322	0.00275907	0	0	19.94	85.4	18.2	108.1
19:19564933|19570833(-)	exon	PBX4	hsa_circ_0050247	-4.94278	0.00278479	0	0	0	64.05	54.59	43.24
10:119579935|119588248(-)	exon	TIAL1		-4.93066	0.00278976	0	0	0	0	181.96	0
5:134794850|134796150(+)	exon	DDX46	hsa_circ_0074015	-4.94235	0.00279148	0	0	0	42.7	72.78	21.62
9:85672550|85712566(-)	exon	AGTPBP1		-4.93697	0.00285773	0	0	0	21.35	81.88	32.43
1:205161258|205163955(-)	exon	DSTYK		1.60897	0.00289249	107.22	49.3	89.74	32.03	18.2	43.24
18:47130244|47136449(-)	exon		hsa_circ_0006242	-3.36893	0.00309361	19.49	0	0	74.73	54.59	43.24
20:43686852|43700044(+)	exon	MYBL2	hsa_circ_0060456	1.23521	0.00312435	204.69	78.88	199.42	106.75	0	0
13:95170532|95178091(-)	exon	ABCC4	hsa_circ_0030592	4.91974	0.0031281	0	69.02	29.91	0	0	0
3:132681914|132713213(-)	exon	NPHP3-ACAD11		1.38873	0.00315445	58.48	98.61	249.27	53.38	36.39	54.05
14:74664836|74671483(-)	exon	AREL1		4.91639	0.00317309	19.49	59.16	49.85	0	0	0
17:37576341|37579434(-)	exon	SYNRG	hsa_circ_0043296	4.91535	0.00318677	116.96	29.58	29.91	0	0	0
7:45592759|45622743(+)	exon	ADCY1		4.91384	0.00320741	38.99	39.44	39.88	0	0	0
4:73135117|73177533(-)	exon	ANKRD17	hsa_circ_0069957	4.91361	0.00321036	68.23	29.58	29.91	0	0	0
X:123665642|123671761(-)	exon	THOC2	hsa_circ_0091449	-2.74855	0.00323533	19.49	0	19.94	74.73	63.69	21.62
12:132851618|132853573(-)	exon	CHFR	hsa_circ_0029589	2.04286	0.00324094	58.48	78.88	59.83	0	36.39	54.05
17:32755492|32780784(-)	exon	MYO1D	hsa_circ_0043070	4.90811	0.00328567	87.72	0	29.91	0	0	0
1:32224034|32224475(+)	exon	EIF3I	hsa_circ_0011377	4.90631	0.00331078	58.48	0	39.88	0	0	0
1:235612124|235612506(-)	intron	GNG4		1.15428	0.00331881	214.43	118.33	229.33	96.08	72.78	129.72
2:61799775|61800570(-)	intergenic_region			-2.99485	0.00334579	0	29.58	0	85.4	36.39	54.05
17:60633853|60663051(+)	exon	PPM1D		4.90375	0.00334676	58.48	0	69.8	0	0	0
6:100848148|100849096(-)	intron	ASCC3		2.25665	0.0033913	87.72	49.3	109.68	0	27.29	0
5:131698917|131709272(-)	exon	FNIP1	hsa_circ_0009030	3.37655	0.00346935	38.99	49.3	59.83	0	0	0
11:47472191|47500932(-)	exon	CELF1		-4.90338	0.00347563	0	0	0	0	0	86.48
10:124997964|125003492(-)	exon	CTBP2		-4.90125	0.00350828	0	0	0	21.35	18.2	97.29
3:15217425|15223561(+)	exon	CAPN7	hsa_circ_0008154	-4.8985	0.00354845	0	0	0	42.7	18.2	97.29
21:29064968|29070337(-)	exon	CCT8		3.35859	0.00362798	38.99	29.58	59.83	21.35	0	0
1:198277961|198297240(+)	exon	NEK7	hsa_circ_0006267	-4.89175	0.00364226	0	0	0	42.7	27.29	0
21:31152636|31203012(-)	exon	TIAM1		-4.89151	0.00364498	0	0	0	0	18.2	75.67
3:149717442|149725544(-)	exon	WWTR1		-4.89058	0.00365832	0	0	0	85.4	36.39	21.62
19:34929884|34933723(+)	exon	ZNF30	hsa_circ_0050565	-2.10911	0.00370304	0	0	39.88	96.08	45.49	97.29
13:25312883|25315467(+)	exon	NUP58	hsa_circ_0029787	-4.88384	0.00375051	0	0	0	0	36.39	64.86
16:28166508|28170325(-)	intron	XPO6		-4.88092	0.00378902	0	0	0	21.35	18.2	21.62
1:236717858|236731314(+)	exon	ACTN2	hsa_circ_0017138	-4.88037	0.0037989	0	0	0	32.03	45.49	43.24
6:44950043|45020632(-)	intron	SUPT3H		-4.87712	0.0038442	0	0	0	21.35	45.49	64.86
8:143465717|143468659(-)	exon	ZC3H3	hsa_circ_0085839	-4.87636	0.00385484	0	0	0	32.03	45.49	21.62
17:60181324|60185651(-)	exon	USP32	hsa_circ_0006738	-1.39424	0.00409506	58.48	19.72	0	85.4	63.69	205.39
17:41871689|41886308(-)	exon	ACLY		-4.85949	0.0040987	0	0	0	0	54.59	0
19:15267416|15273133(-)	exon	BRD4		-4.85876	0.00410822	0	0	0	32.03	45.49	32.43
13:77217840|77233263(-)	exon	MYCBP2	hsa_circ_0030511	1.40706	0.00412486	87.72	108.47	69.8	64.05	63.69	21.62
2:232087487|232136719(+)	exon	DIS3L2		-4.85461	0.0041725	0	0	0	42.7	72.78	0
3:132473145|132478140(+)	exon	DNAJC13		-4.84617	0.00430116	0	0	0	42.7	81.88	0
7:158922377|158958911(+)	intergenic_region			-4.84395	0.00433336	0	0	0	53.38	63.69	0
6:121279121|121283910(-)	exon	TBC1D32		1.39631	0.00435088	87.72	177.49	119.65	85.4	27.29	54.05
1:51834017|51855388(-)	intron	NRDC		4.83871	0.00447464	0	69.02	49.85	0	0	0
1:235470850|235496308(-)	exon	B3GALNT2	hsa_circ_0017070	4.83131	0.00459406	29.24	39.44	69.8	0	0	0
6:3076764|3089657(+)	exon	RIPK1		4.83116	0.00459636	29.24	29.58	49.85	0	0	0
1:56655004|56674522(+)	intron	PRKAA2		4.82832	0.00464301	38.99	19.72	59.83	0	0	0
2:151436827|151445445(+)	exon	RIF1		4.82832	0.00464314	29.24	29.58	79.77	0	0	0
2:197418542|197423893(-)	exon	SF3B1		4.82826	0.00464343	0	56.75	99.86	0	0	0
3:5192270|5208263(+)	intron	EDEM1		4.82536	0.00469174	48.73	0	49.85	0	0	0
10:5709530|5712918(+)	exon	TASOR2	hsa_circ_0002118	1.54838	0.00473006	87.72	98.61	89.74	0	45.49	75.67
19:9656547|9725080(-)	intergenic_region			-4.83015	0.00477467	0	0	0	181.48	0	0
14:73186853|73198129(+)	exon	PSEN1		-4.82408	0.00488133	0	0	0	96.08	18.2	32.43
14:102938104|102940324(-)	exon	CDC42BPB	hsa_circ_0004134	-4.8237	0.00488979	0	0	0	32.03	27.29	64.86
7:87700421|87777955(+)	exon	RUNDC3B		-4.81698	0.00500264	0	0	0	74.73	0	43.24
1:151118885|151119660(-)	exon	GABPB2		-4.81427	0.00505552	0	0	0	42.7	36.39	21.62
X:77589834|77595785(-)	exon	ATRX		-4.81055	0.00511982	0	0	0	0	18.2	0
4:83416731|83448961(-)	exon	HELQ		-4.80987	0.00513151	0	0	0	32.03	18.2	54.05
1:51461091|51463798(-)	exon	EPS15	hsa_circ_0012448	-4.80881	0.0051515	0	0	0	42.7	27.29	54.05
5:94050731|94074769(-)	exon	FAM172A		-4.80606	0.00520136	0	0	0	32.03	27.29	32.43
12:112258496|112259265(-)	exon	HECTD4	hsa_circ_0028406	-4.80574	0.0052075	0	0	0	0	27.29	43.24
16:88671277|88672122(+)	exon		hsa_circ_0040848	-4.80253	0.00526128	0	0	0	85.4	0	0
16:69669977|69684970(+)	exon	NFAT5	hsa_circ_0040078	-4.80224	0.00527482	0	0	0	0	54.59	54.05
3:47720666|47736126(-)	exon	SMARCC1	hsa_circ_0065299	-1.3167	0.00527744	0	69.02	59.83	117.43	145.57	32.43
6:167870383|167902386(+)	exon	AFDN		3.3015	0.00529399	0	39.44	89.74	21.35	0	0
4:25383261|25391015(+)	exon	ANAPC4		-4.80076	0.00529719	0	0	0	0	18.2	43.24
7:151116793|151134568(+)	exon	AGAP3		-4.79583	0.00538816	0	0	0	0	18.2	64.86
16:16044450|16056295(+)	exon	ABCC1	hsa_circ_0038104	-4.79237	0.0054548	0	0	0	32.03	36.39	54.05
19:17559311|17560465(+)	exon	COLGALT1	hsa_circ_0007751	2.3119	0.00556062	97.47	49.3	0	0	0	64.86
8:30791197|30799755(-)	exon	PPP2CB	hsa_circ_0007118	1.97671	0.00574448	68.23	59.16	39.88	0	36.39	21.62
X:108595509|108597568(+)	exon	COL4A5	hsa_circ_0091304	-2.65363	0.00588944	0	39.44	0	138.78	27.29	86.48
22:50586530|50595262(+)	exon		hsa_circ_0001259	-4.76973	0.00589716	0	0	0	42.7	63.69	0
X:44960082|45037689(+)	intron	KDM6A		-1.40019	0.0059117	48.73	49.3	89.74	106.75	63.69	129.72
22:40353073|40354327(+)	exon	ADSL	hsa_circ_0063419	-2.91016	0.00599814	0	29.58	0	85.4	18.2	108.1
4:169477124|169556095(-)	exon	NEK1	hsa_circ_0071430	-2.6625	0.0059998	0	0	19.94	96.08	45.49	54.05
1:155459797|155521618(-)	exon	ASH1L	hsa_circ_0014589	1.43579	0.0060216	97.47	147.91	39.88	53.38	0	75.67
17:1361092|1369741(-)	exon	YWHAE		4.75848	0.00624281	0	78.88	39.88	0	0	0
3:33400189|33425741(-)	exon	UBP1	hsa_circ_0064735	-4.76761	0.0062507	0	0	0	0	0	172.96
17:2464208|2467876(-)	exon	METTL16		4.75522	0.00631159	38.99	59.16	39.88	0	0	0
19:3493533|3495082(-)	intron	DOHH		4.7551	0.00631357	48.73	39.44	0	0	0	0
5:126804776|126821135(+)	exon	LMNB1	hsa_circ_0073746	4.75166	0.00638765	0	49.3	39.88	0	0	0
21:32245122|32270529(-)	intergenic_region			4.74571	0.00651611	0	19.72	29.91	0	0	0
10:101975212|102025248(-)	exon	ARMH3	hsa_circ_0019638	4.7446	0.00654002	97.47	0	29.91	0	0	0
7:102070339|102104459(+)	exon	CUX1		4.74439	0.00654441	0	129.71	0	0	0	0
7:128967280|128975935(-)	exon	TNPO3		4.74398	0.00655434	0	29.58	69.8	0	0	0
13:100309833|100368574(+)	exon	PCCA	hsa_circ_0030770	4.74342	0.00656597	68.23	0	29.91	0	0	0
3:9969719|9977446(-)	exon	EMC3	hsa_circ_0005867	4.74079	0.00662378	0	0	29.91	0	0	0
1:155783986|155827028(-)	exon	GON4L		-4.75026	0.00662749	0	0	0	0	0	75.67
2:68567341|68587949(+)	exon	APLF		4.74004	0.00664064	0	0	39.88	0	0	0
8:42436989|42465917(-)	exon	SLC20A2	hsa_circ_0001795	-4.74888	0.00665739	0	0	0	42.7	0	75.67
4:101080532|101109078(-)	exon	PPP3CA	hsa_circ_0003818	4.73885	0.00666702	0	0	49.85	0	0	0
3:153164766|153178789(+)	intergenic_region			4.735	0.00675331	29.24	0	99.71	0	0	0
5:170918713|171028989(+)	exon	RANBP17	hsa_circ_0074987	3.28767	0.00678592	19.49	39.44	49.85	0	18.2	0
4:39300021|39303151(-)	exon	RFC1	hsa_circ_0008596	-1.30789	0.00678699	38.99	0	39.88	128.11	154.67	54.05
16:15879804|15884205(-)	exon	CEP20	hsa_circ_0003349	1.27	0.00679539	175.45	98.61	39.88	74.73	0	86.48
5:171182970|171205612(+)	intron	RANBP17		4.72765	0.00692024	0	0	159.54	0	0	0
3:10087134|10088950(+)	exon	FANCD2	hsa_circ_0001268	1.53785	0.00725688	58.48	19.72	139.59	21.35	18.2	0
4:84879406|84912319(-)	intron	WDFY3	hsa_circ_0006938	-4.71577	0.00743171	0	0	0	53.38	27.29	21.62
5:138381516|138425582(+)	exon	KDM3B		-4.71568	0.00743567	0	0	0	53.38	36.39	54.05
10:97229147|97266146(-)	intron	ARHGAP19-SLIT1		-4.70994	0.00757617	0	0	0	32.03	36.39	0
7:101916115|101916507(+)	exon	CUX1		-4.70951	0.00758918	0	0	0	0	45.49	43.24
18:54159765|54205157(-)	exon	MBD2	hsa_circ_0005584	2.265	0.00769783	87.72	49.3	79.77	21.35	0	0
1:23749021|23749948(+)	exon	ELOA		-4.69867	0.00785602	0	0	0	74.73	36.39	0
22:49794034|49804360(-)	exon	BRD1		-4.69868	0.0078601	0	0	0	42.7	54.59	43.24
14:72993143|72998315(-)	exon	ZFYVE1	hsa_circ_0032492	-1.5126	0.00787923	0	59.16	49.85	106.75	90.98	151.34
1:113549515|113622994(+)	exon	MAGI3		-1.75553	0.00791643	0	0	0	0	191.06	86.48
5:177280565|177292158(+)	exon	NSD1		-4.69321	0.00798902	0	0	0	0	0	153.92
9:85655143|85681335(-)	exon	AGTPBP1		2.42796	0.00821756	38.99	88.75	49.85	0	0	0
2:119311622|119340361(-)	exon	C2orf76		-4.68186	0.00829891	0	0	0	0	72.78	0
5:129526284|129528677(+)	exon	ADAMTS19	hsa_circ_0073810	1.11932	0.0084595	116.96	167.63	159.54	0	72.78	97.29
1:210404464|210418325(+)	exon	HHAT	hsa_circ_0016340	-4.6735	0.00852234	0	0	0	21.35	81.88	32.43
8:39136657|39187045(+)	exon	ADAM32		1.5237	0.00857521	116.96	39.44	149.56	42.7	63.69	0
6:31667868|31671284(+)	exon			4.67779	0.00860975	29.24	88.75	0	0	0	0
2:206127797|206142069(-)	exon	NDUFS1	hsa_circ_0057908	-1.02262	0.00880101	68.23	108.47	79.77	138.78	200.16	183.77
12:76053091|76053909(-)	exon	NAP1L1		4.66607	0.0089341	38.99	39.44	0	0	0	0
13:50927407|50956421(+)	exon	RNASEH2B		4.66512	0.00896082	77.98	29.58	0	0	0	0
5:136152675|136154163(+)	exon	SMAD5	hsa_circ_0074050	4.66462	0.00897539	0	49.3	19.94	0	0	0
14:58131512|58133341(-)	exon	ARMH4	hsa_circ_0032058	4.66362	0.00900387	0	49.3	29.91	0	0	0
13:113306485|113309862(+)	exon	LAMP1	hsa_circ_0000509	4.66202	0.00904889	19.49	39.44	29.91	0	0	0
6:149603268|149638560(-)	exon	KATNA1		-4.67127	0.00905164	0	0	0	64.05	0	0
11:28197441|28230985(+)	intron	METTL15		4.6604	0.00909397	146.2	0	0	0	0	0
3:52658199|52662276(-)	exon	PBRM1	hsa_circ_0066092	4.6604	0.0090956	29.24	49.3	69.8	0	0	0
7:105472132|105482440(-)	exon	PUS7		4.66027	0.0090981	19.49	19.72	0	0	0	0
17:78466655|78468883(-)	exon	DNAH17		-4.66909	0.00911367	0	0	0	74.73	0	32.43
15:78890989|78894230(+)	exon	MORF4L1	hsa_circ_0036493	4.65929	0.00912563	116.96	0	0	0	0	0
8:92005116|92076137(-)	exon	RUNX1T1	hsa_circ_0084881	1.27482	0.00923042	214.43	108.47	49.85	85.4	18.2	21.62
12:31451940|31452476(-)	exon	DENND5B	hsa_circ_0025828	4.65534	0.00923932	77.98	0	19.94	0	0	0
7:65078624|65091952(+)	intergenic_region			4.65508	0.0092465	19.49	0	0	0	0	0
1:200807376|200815644(+)	exon	CAMSAP2	hsa_circ_0015844	-1.97928	0.0092595	0	39.44	39.88	96.08	54.59	54.05
1:50598943|50599194(-)	intron	FAF1		-4.66206	0.00931829	0	0	0	21.35	0	32.43
17:74204947|74208659(+)	intron	RPL38		4.6511	0.00936222	0	0	29.91	0	0	0
11:16111803|16186955(-)	exon	SOX6		-4.65439	0.00954327	0	0	0	32.03	0	86.48
9:71690092|71698204(-)	exon	CEMIP2		-4.65203	0.00961317	0	0	0	53.38	0	32.43
7:44392297|44404583(-)	exon	NUDCD3	hsa_circ_0080026	-1.28355	0.00962753	0	49.3	59.83	138.78	63.69	118.91
9:122957149|122998766(+)	exon	RABGAP1		-4.65148	0.00963009	0	0	0	21.35	0	54.05
4:127798587|127804087(+)	exon	HSPA4L		-1.25889	0.00973324	58.48	59.16	59.83	96.08	145.57	108.1
4:102779588|102787190(-)	intergenic_region			-4.64614	0.0097879	0	0	0	128.11	0	0
21:33426884|33432871(+)	exon	IFNGR2	hsa_circ_0008725	1.03712	0.0098081	185.19	138.05	189.45	74.73	63.69	64.86
2:53693884|53765585(-)	exon	ASB3	hsa_circ_0054527	-1.40067	0.00980981	29.24	39.44	0	85.4	118.28	151.34
12:31479589|31495919(-)	exon	DENND5B		-4.64528	0.00982218	0	0	0	0	18.2	64.86
2:58072288|58089723(+)	intron	VRK2		-4.6449	0.00983349	0	0	0	0	18.2	86.48
2:214767482|214792445(-)	exon	BARD1	hsa_circ_0058050	1.09948	0.00992727	146.2	118.33	169.51	85.4	63.69	75.67
4:42001616|42039053(+)	exon	SLC30A9		1.17368	0.00993095	126.71	118.33	139.59	32.03	63.69	21.62
18:79126267|79207012(+)	exon	ATP9B	hsa_circ_0007955	-1.25546	0.00994482	38.99	69.02	29.91	96.08	154.67	97.29
X:118378419|118398470(+)	exon	WDR44		-4.64097	0.00995582	0	0	0	0	27.29	43.24
3:195959183|195960086(-)	intergenic_region		hsa_circ_0002174	2.22135	0.0100494	77.98	108.47	69.8	0	0	0
3:33423531|33425741(-)	intron	UBP1		-4.63512	0.0101324	0	0	0	32.03	18.2	64.86
12:68816812|68828931(+)	exon	MDM2	hsa_circ_0027492	-1.07692	0.0102104	19.49	118.33	109.68	170.81	172.86	129.72
1:192911104|192911481(-)	exon			-2.83092	0.0102352	0	0	0	42.7	109.18	54.05
12:124419957|124430787(-)	exon	NCOR2	hsa_circ_0029308	-1.06576	0.0102394	58.48	69.02	59.83	149.46	72.78	183.77
12:95520997|95534326(-)	exon	USP44		-4.63104	0.0102547	0	0	0	21.35	0	43.24
15:74720690|74722341(-)	exon	CYP1A1		-4.63107	0.0102587	0	0	0	32.03	18.2	0
2:43977155|43982434(-)	exon	LRPPRC		-4.63107	0.0102587	0	0	0	32.03	18.2	0
1:229518841|229549434(-)	exon	ABCB10		-2.57497	0.010402	0	0	0	32.03	0	108.1
15:66349060|66351600(-)	exon	TIPIN		-1.70255	0.0104333	38.99	0	29.91	53.38	90.98	97.29
14:72945888|72947415(+)	intron	DCAF4		-4.62465	0.010463	0	0	0	42.7	27.29	0
7:36399079|36415884(+)	exon	ANLN		-4.62454	0.0104648	0	0	0	0	18.2	64.86
2:238025342|238032254(+)	exon	UBE2F	hsa_circ_0003923	-2.37791	0.0104761	0	0	49.85	74.73	36.39	43.24
7:105038126|105091314(+)	exon	KMT2E		-4.62063	0.0105887	0	0	0	32.03	18.2	0
21:29321221|29351813(+)	intron	BACH1		-4.62006	0.0106069	0	0	0	32.03	18.2	32.43
19:7184316|7184637(-)	exon	INSR	hsa_circ_0048965	-4.61885	0.0106521	0	0	0	85.4	45.49	0
7:65755780|65756574(+)	exon			1.52678	0.0107182	116.96	39.44	59.83	53.38	0	64.86
17:36525228|36528202(-)	exon	MYO19	hsa_circ_0006860	-4.61555	0.0107509	0	0	0	64.05	18.2	0
6:34091883|34133859(-)	exon	GRM4	hsa_circ_0076040	-4.61528	0.0107632	0	0	0	32.03	27.29	32.43
20:13528446|13610919(-)	intron	TASP1		-4.61502	0.0107794	0	0	0	42.7	54.59	32.43
X:20169402|20204103(-)	exon	RPS6KA3		-4.61294	0.0108412	0	0	0	53.38	36.39	0
10:14848609|14855943(+)	exon	HSPA14		-1.56706	0.0108511	19.49	49.3	29.91	85.4	81.88	54.05
X:119807475|119823043(-)	exon	UPF3B		-4.6109	0.0109094	0	0	0	0	36.39	0
1:236907045|236944105(+)	intergenic_region			-4.61059	0.0109158	0	0	0	32.03	27.29	0
17:6447463|6447758(+)	exon	PIMREG	hsa_circ_0041732	-3.15543	0.0109382	0	19.72	0	32.03	0	86.48
11:62632565|62639731(-)	exon	GANAB	hsa_circ_0022487	-1.0571	0.0109819	77.98	39.44	59.83	181.48	118.28	97.29
17:21006896|21021226(-)	exon	USP22		-1.7688	0.0110879	19.49	19.72	39.88	74.73	54.59	97.29
9:36246031|36249397(-)	exon	GNE	hsa_circ_0087009	-1.62006	0.0113673	0	39.44	29.91	149.46	72.78	86.48
17:68514987|68530001(+)	exon	PRKAR1A		-1.8489	0.0113769	48.73	19.72	0	74.73	72.78	75.67
12:69569005|69571434(+)	exon	FRS2		-3.15318	0.0114922	0	0	0	0	36.39	32.43
9:36599394|36651877(+)	exon	MELK	hsa_circ_0087033	-4.5903	0.0116054	0	0	0	0	63.69	43.24
3:183752073|183762279(+)	exon	YEATS2	hsa_circ_0068196	-4.59001	0.0116125	0	0	0	0	54.59	32.43
8:140531423|140585311(-)	exon	AGO2		-2.55524	0.0116188	0	0	0	0	45.49	54.05
16:27211146|27215008(+)	exon	KDM8	hsa_circ_0005642	-1.61817	0.0116444	19.49	19.72	39.88	117.43	81.88	97.29
7:105638353|105643121(-)	exon	ATXN7L1		1.47047	0.0116462	68.23	49.3	99.71	53.38	0	43.24
8:140818277|140819020(-)	exon	PTK2	hsa_circ_0085764	2.37533	0.0117019	68.23	0	39.88	0	18.2	0
1:109326992|109345878(-)	exon	SORT1		-1.75985	0.0117273	0	29.58	39.88	53.38	36.39	108.1
18:79126267|79154555(+)	exon	ATP9B	hsa_circ_0007134	-3.1473	0.0117466	19.49	0	0	42.7	45.49	43.24
20:25417104|25425327(+)	exon	GINS1	hsa_circ_0059675	-3.15227	0.0117502	0	0	19.94	0	45.49	75.67
21:36333646|36349408(+)	exon	MORC3	hsa_circ_0006092	-1.27621	0.0119967	19.49	49.3	69.8	74.73	145.57	0
2:206126539|206153682(-)	exon	NDUFS1		-1.25103	0.0120658	38.99	69.02	39.88	202.83	54.59	86.48
7:156756393|156796492(-)	exon	LMBR1		-1.499	0.0120817	19.49	49.3	0	53.38	100.08	118.91
22:38493710|38498573(-)	exon	DDX17	hsa_circ_0063323	-1.04378	0.0121799	77.98	59.16	109.68	128.11	218.35	118.91
17:67945409|67948306(+)	exon	BPTF	hsa_circ_0000798	-1.20722	0.0122287	29.24	29.58	49.85	74.73	100.08	43.24
6:18159883|18162924(+)	exon	KDM1B		-1.30306	0.0123073	29.24	0	0	74.73	118.28	75.67
2:72465160|72515126(-)	exon	EXOC6B		4.57701	0.0124233	48.73	59.16	0	0	0	0
11:77622500|77625815(-)	exon	CLNS1A		-4.58572	0.0124425	0	0	0	0	115.23	0
6:134875095|134879469(-)	intergenic_region			-1.74813	0.0124583	0	39.44	0	170.81	63.69	64.86
1:44859581|44859866(-)	intron	EIF2B3		-3.13432	0.0124828	19.49	0	0	85.4	72.78	32.43
17:64522702|64526200(+)	exon	CEP95		1.21158	0.0125271	29.24	147.91	139.59	53.38	18.2	0
17:82763965|82768566(+)	exon	TBCD	hsa_circ_0046462	-1.6702	0.0125991	38.99	39.44	0	74.73	36.39	129.72
14:64440126|64449622(+)	exon	MTHFD1	hsa_circ_0032196	4.57182	0.0126123	48.73	39.44	0	0	0	0
6:89690673|89694183(-)	exon	MDN1		4.57166	0.0126186	38.99	49.3	19.94	0	0	0
2:65251027|65265175(+)	exon	ACTR2	hsa_circ_0054984	4.57023	0.01267	77.98	29.58	0	0	0	0
6:43546571|43551328(-)	exon	XPO5		4.56984	0.0126848	0	39.44	0	0	0	0
4:38020591|38027879(+)	exon	TBC1D1	hsa_circ_0001401	-4.57892	0.0126905	0	0	0	32.03	0	86.48
6:39897197|39904262(-)	exon	DAAM2		4.56945	0.0126995	48.73	39.44	19.94	0	0	0
4:77055962|77056323(-)	exon	CCNI	hsa_circ_0070074	4.56865	0.0127283	38.99	29.58	0	0	0	0
5:154790325|154799759(+)	exon	LARP1		4.56816	0.0127473	19.49	39.44	19.94	0	0	0
3:58269321|58285453(+)	exon	ABHD6	hsa_circ_0066382	4.56757	0.0127679	77.98	19.72	0	0	0	0
9:146102|164037(-)	exon	CBWD1		4.56684	0.0127957	77.98	29.58	29.91	0	0	0
2:153940283|153944639(+)	intron	GALNT13		4.56681	0.0127973	19.49	39.44	29.91	0	0	0
X:129553236|129554446(+)	exon	OCRL		4.56599	0.0128244	38.99	19.72	0	0	0	0
2:32377588|32473239(+)	exon	BIRC6	hsa_circ_0053456	4.56509	0.0128548	19.49	19.72	0	0	0	0
18:13671862|13682105(-)	exon	FAM210A	hsa_circ_0003771	-3.12922	0.0128548	0	0	0	21.35	72.78	54.05
17:49311312|49317983(-)	exon	ZNF652	hsa_circ_0044413	4.56493	0.0128593	136.46	0	0	0	0	0
2:169606039|169614724(+)	exon	PPIG	hsa_circ_0003891	4.56493	0.0128593	136.46	0	0	0	0	0
21:46246307|46251682(-)	exon	MCM3AP		4.56224	0.0129513	0	19.72	19.94	0	0	0
X:3817545|3826729(-)	exon			4.56202	0.0129587	29.24	19.72	29.91	0	0	0
16:74472349|74477533(-)	exon	GLG1		4.56136	0.0129802	48.73	0	0	0	0	0
3:183736718|183762279(+)	exon	YEATS2	hsa_circ_0009131	-1.04648	0.0129802	68.23	69.02	59.83	160.13	218.35	86.48
5:136147832|136179658(+)	exon	SMAD5		4.56112	0.0129897	0	29.58	49.85	0	0	0
20:48974766|48976199(+)	exon	ARFGEF2		3.16902	0.0130318	0	39.44	39.88	0	18.2	0
10:77993197|78007866(-)	exon	POLR3A		4.55964	0.0130399	0	19.72	39.88	0	0	0
1:1482545|1520306(+)	intergenic_region			4.55937	0.013048	58.48	0	19.94	0	0	0
X:131749306|131777744(-)	exon			4.55861	0.0130738	0	0	139.81	0	0	0
9:4823548|4841357(+)	exon	RCL1		4.55539	0.0131846	19.49	0	39.88	0	0	0
9:109033307|109073438(-)	exon	TMEM245		4.55448	0.0132159	0	0	39.88	0	0	0
14:39401176|39402511(-)	exon	FBXO33	hsa_circ_0005108	4.55388	0.0132379	0	19.72	89.74	0	0	0
3:196818057|196820567(+)	exon	PAK2		4.55306	0.0132648	0	0	49.85	0	0	0
15:78586645|78593628(+)	exon	CHRNA5		4.55267	0.0132787	19.49	0	59.83	0	0	0
17:2379036|2381162(+)	intergenic_region			4.55208	0.0132989	0	0	59.83	0	0	0
2:185800080|185952902(-)	intergenic_region			-4.56185	0.0133256	0	0	0	42.7	0	32.43
1:215579909|215604302(+)	exon	KCTD3	hsa_circ_0016464	-1.53844	0.0133478	38.99	0	0	74.73	81.88	43.24
14:24080235|24084745(-)	exon	NRL		2.19204	0.0133616	58.48	59.16	109.68	21.35	0	0
14:41886606|41898960(+)	exon	LRFN5		4.54963	0.0133843	0	0	79.77	0	0	0
20:49072286|49091022(+)	exon	CSE1L		2.53545	0.0135405	19.49	29.58	39.88	21.35	0	21.62
6:149759328|149773169(+)	intron	PCMT1		1.61224	0.0135558	126.71	98.61	49.85	32.03	36.39	32.43
3:153172836|153178789(+)	intergenic_region			-4.55479	0.013578	0	0	0	53.38	18.2	75.67
4:183193599|183209025(+)	exon	WWC2	hsa_circ_0003437	1.14599	0.0136002	126.71	108.47	139.59	85.4	36.39	43.24
1:186406083|186406268(+)	exon	ODR4	hsa_circ_0015726	-4.55275	0.0136546	0	0	0	0	27.29	97.29
9:96817365|96827181(-)	exon	ZNF782		1.61435	0.0136768	68.23	69.02	69.8	32.03	27.29	21.62
19:52588532|52592228(+)	exon			-4.54603	0.0138928	0	0	0	42.7	27.29	75.67
7:157216867|157223351(+)	exon	UBE3C		-4.54566	0.013906	0	0	0	53.38	27.29	0
16:18845429|18850467(-)	exon	SMG1	hsa_circ_0038276	-1.11764	0.0139126	77.98	49.3	39.88	117.43	191.06	97.29
5:80449591|80474830(+)	exon	ZFYVE16		-1.4802	0.0139591	48.73	0	0	85.4	54.59	75.67
16:4785807|4791471(-)	exon			-4.54356	0.0139794	0	0	0	21.35	18.2	75.67
8:26354468|26366406(+)	exon	PPP2R2A		1.09844	0.0139858	87.72	118.33	169.51	32.03	127.37	54.05
6:34821653|34823348(+)	exon	UHRF1BP1	hsa_circ_0076055	2.17146	0.0140052	29.24	49.3	99.71	42.7	0	21.62
1:33092050|33098179(+)	exon	AZIN2		-4.54097	0.0140713	0	0	0	74.73	18.2	32.43
11:65294153|65295990(+)	exon		hsa_circ_0004291	-1.01438	0.0140971	19.49	108.47	119.65	117.43	136.47	86.48
1:42278348|42278672(-)	exon	FOXJ3		-1.13361	0.0141181	19.49	0	139.59	85.4	145.57	129.72
6:20781145|20955585(+)	exon	CDKAL1	hsa_circ_0075811	-1.42828	0.0141438	58.48	59.16	0	32.03	45.49	194.58
3:121493478|121496932(-)	exon	POLQ		-4.53879	0.0141511	0	0	0	53.38	18.2	43.24
21:37108392|37132766(+)	exon	TTC3	hsa_circ_0061667	-1.65194	0.01419	0	108.47	0	0	109.18	129.72
5:171028872|171034980(+)	intron	RANBP17		-4.53562	0.0142735	0	0	0	42.7	36.39	64.86
2:15488894|15534641(-)	exon	NBAS	hsa_circ_0007128	-4.53187	0.0144136	0	0	0	0	36.39	54.05
2:168063500|168129758(-)	exon	STK39	hsa_circ_0005882	-4.53154	0.0144213	0	0	0	32.03	27.29	54.05
X:41123471|41137022(+)	exon	USP9X	hsa_circ_0090222	-1.47604	0.0144441	58.48	0	39.88	96.08	72.78	86.48
11:33061530|33068859(+)	exon	TCP11L1	hsa_circ_0021584	-4.53024	0.0144657	0	0	0	42.7	18.2	0
10:94588229|94596956(+)	exon	HELLS		-4.52846	0.0145392	0	0	0	21.35	36.39	43.24
1:202760415|202767060(-)	exon	KDM5B		-4.52484	0.0146737	0	0	0	42.7	36.39	43.24
5:154790325|154811640(+)	exon	LARP1		1.54598	0.0146768	136.46	39.44	59.83	21.35	45.49	32.43
22:19405786|19410778(-)	exon	C22orf39	hsa_circ_0062252	-4.52353	0.0147254	0	0	0	53.38	45.49	43.24
12:62381490|62384302(+)	exon	USP15	hsa_circ_0027358	-4.52192	0.0147857	0	0	0	64.05	45.49	32.43
2:25628171|25652661(-)	exon	DTNB	hsa_circ_0053042	-4.52125	0.0148102	0	0	0	0	36.39	21.62
22:46699313|46721015(-)	exon	CERK		-4.52102	0.0148176	0	0	0	32.03	36.39	43.24
12:100282943|100329319(+)	exon	SCYL2		-4.52012	0.0148495	0	0	0	0	27.29	54.05
5:109842328|109847790(+)	exon	MAN2A1		-4.5155	0.0150252	0	0	0	0	27.29	0
7:96170045|96208977(-)	exon	SLC25A13	hsa_circ_0081181	-4.51509	0.0150409	0	0	0	0	27.29	21.62
7:140355668|140382596(-)	exon	SLC37A3		-4.51396	0.0150858	0	0	0	42.7	36.39	21.62
11:28058926|28062516(-)	exon	KIF18A	hsa_circ_0008854	-1.72074	0.0151535	29.24	19.72	29.91	64.05	27.29	0
12:22493223|22506819(-)	exon	C2CD5	hsa_circ_0025614	2.34213	0.0153023	38.99	19.72	79.77	21.35	27.29	0
5:62437274|62451933(+)	exon	IPO11	hsa_circ_0004230	1.08072	0.0153504	87.72	128.19	59.83	53.38	36.39	108.1
12:104909655|104928694(-)	exon	SLC41A2	hsa_circ_0003012	1.18217	0.0153553	19.49	118.33	129.62	32.03	54.59	43.24
1:108782422|108794907(+)	exon	STXBP3		-4.5064	0.0153887	0	0	0	32.03	63.69	0
12:26695606|26716242(-)	exon	ITPR2		-2.49554	0.0154235	0	39.44	0	32.03	18.2	21.62
12:68835829|68836749(+)	exon	MDM2		-2.01052	0.015436	19.49	29.58	0	42.7	90.98	64.86
5:131439581|131462088(-)	exon	RAPGEF6		-4.50476	0.0154468	0	0	0	0	45.49	21.62
5:132927121|132934941(-)	exon	AFF4	hsa_circ_0073904	1.0203	0.0155699	107.22	78.88	199.42	64.05	118.28	64.86
1:40514515|40515918(+)	exon	EXO5		-1.56914	0.0157429	48.73	49.3	0	74.73	109.18	43.24
3:195708134|195708841(+)	exon			-2.75549	0.0158556	0	0	0	74.73	27.29	97.29
1:85182098|85190752(-)	exon	SYDE2		-4.49425	0.015865	0	0	0	0	54.59	0
2:73432198|73573424(+)	exon	ALMS1	hsa_circ_0055238	-4.49391	0.0158735	0	0	0	32.03	45.49	0
14:90644048|90658387(-)	exon	TTC7B	hsa_circ_0032925	-1.29914	0.0159834	48.73	0	59.83	106.75	18.2	86.48
10:49945032|49973142(+)	exon	TIMM23B-AGAP6		4.49347	0.0163403	0	128.19	0	0	0	0
1:243293091|243378863(+)	exon	SDCCAG8	hsa_circ_0017235	-3.08513	0.0164051	0	0	19.94	32.03	36.39	21.62
2:97859304|97927487(-)	exon	TMEM131		-1.06379	0.0166559	48.73	49.3	69.8	74.73	136.47	97.29
X:84116229|84164387(-)	exon	RPS6KA6		-1.36355	0.0167605	29.24	29.58	29.91	149.46	63.69	75.67
2:229836848|229860531(-)	exon	TRIP12		-2.48774	0.0169487	0	0	0	32.03	81.88	43.24
19:11120092|11123344(+)	exon	LDLR	hsa_circ_0049398	1.89889	0.0170719	68.23	49.3	29.91	0	18.2	32.43
16:71656571|71679535(-)	exon	PHLPP2		4.47518	0.0171123	29.24	59.16	0	0	0	0
5:108798124|108798389(+)	exon	FER	hsa_circ_0006072	1.41833	0.0172189	19.49	108.47	69.8	42.7	45.49	0
4:1892166|1939778(+)	exon	NSD2		2.15387	0.0172247	68.23	69.02	69.8	0	18.2	0
2:96268457|96269355(+)	exon	CIAO1		4.47191	0.0172543	38.99	59.16	29.91	0	0	0
1:190226082|190281750(-)	exon	BRINP3		-3.0696	0.0172647	0	0	0	64.05	63.69	64.86
12:48933577|48941188(-)	intron			4.47139	0.0172753	68.23	39.44	0	0	0	0
7:50755887|50780736(-)	exon	GRB10	hsa_circ_0003383	4.47093	0.0172957	0	49.3	0	0	0	0
5:57235966|57249576(+)	exon	GPBP1	hsa_circ_0072545	4.47021	0.0173282	0	59.16	29.91	0	0	0
1:180075022|180084178(+)	exon	CEP350	hsa_circ_0007652	4.47012	0.0173307	38.99	39.44	0	0	0	0
3:58256562|58285453(+)	exon	ABHD6		4.46986	0.0173414	97.47	29.58	0	0	0	0
22:27935151|27940171(+)	exon			4.46884	0.0173866	68.23	39.44	19.94	0	0	0
8:121628714|121629340(-)	exon	HAS2	hsa_circ_0005015	4.46816	0.0174157	58.48	29.58	0	0	0	0
10:50340387|50344345(-)	exon	SGMS1		1.09519	0.0174661	77.98	157.77	199.42	53.38	54.59	32.43
11:63651936|63652575(-)	exon	ATL3	hsa_circ_0022599	4.46686	0.0174742	19.49	49.3	39.88	0	0	0
14:55158522|55189180(-)	exon	DLGAP5		-4.47569	0.0175221	0	0	0	42.7	0	21.62
4:78252392|78286539(+)	exon	FRAS1		-4.47569	0.0175221	0	0	0	42.7	0	21.62
9:76095890|76107351(+)	exon	PCSK5		4.46549	0.017533	58.48	29.58	19.94	0	0	0
1:70145709|70152543(-)	exon	LRRC40		4.46476	0.0175655	68.23	29.58	29.91	0	0	0
3:33606591|33612071(-)	exon	CLASP2		1.23141	0.0175818	87.72	49.3	59.83	42.7	18.2	64.86
17:14345028|14345702(+)	exon	HS3ST3B1		-4.47338	0.0176233	0	0	0	53.38	0	43.24
6:149517042|149526776(-)	intron	PPIL4		4.46302	0.0176429	0	39.44	39.88	0	0	0
3:28263291|28298350(+)	exon	CMC1		4.46276	0.0176535	0	29.58	19.94	0	0	0
X:107526582|107554504(+)	exon	FRMPD3		2.14166	0.0176567	107.22	39.44	19.94	32.03	0	0
10:94780499|94781997(+)	exon	CYP2C19		-1.61767	0.0177204	38.99	39.44	0	106.75	81.88	75.67
15:79445055|79469145(+)	intron	MINAR1		4.46096	0.0177324	19.49	19.72	19.94	0	0	0
18:62244764|62268948(+)	exon	RELCH		4.46065	0.0177463	38.99	19.72	29.91	0	0	0
2:241456747|241468377(+)	exon	FARP2		4.46025	0.0177648	0	29.58	39.88	0	0	0
22:36518763|36520688(-)	exon	EIF3D		4.46014	0.0177679	68.23	0	0	0	0	0
12:82857010|82896646(+)	exon	TMTC2	hsa_circ_0027681	4.46013	0.01777	0	29.58	39.88	0	0	0
6:136622848|136698682(-)	exon	MAP3K5	hsa_circ_0077975	4.45963	0.0177927	38.99	29.58	59.83	0	0	0
3:97912167|97915736(+)	exon	CRYBG3	hsa_circ_0066604	4.45881	0.0178267	48.73	0	0	0	0	0
12:122959635|122960322(-)	exon	ABCB9		4.45748	0.0178876	0	19.72	39.88	0	0	0
17:319420|327579(-)	exon	RPH3AL	hsa_circ_0041153	1.40823	0.0179221	68.23	78.88	79.77	21.35	27.29	43.24
16:74300115|74302292(+)	exon	PSMD7	hsa_circ_0040440	4.45625	0.0179427	29.24	19.72	59.83	0	0	0
16:67320589|67321937(-)	intron	KCTD19		4.45587	0.0179583	38.99	0	19.94	0	0	0
3:44629074|44632599(+)	exon	ZNF197		4.45413	0.0180365	48.73	0	39.88	0	0	0
2:75665929|75672016(-)	exon	GCFC2	hsa_circ_0055370	4.4538	0.0180533	29.24	19.72	79.77	0	0	0
17:42207558|42217464(-)	exon	STAT5B	hsa_circ_0043781	4.45359	0.0180611	38.99	0	39.88	0	0	0
10:27673960|27675554(-)	exon	MKX		4.45353	0.0180637	38.99	0	39.88	0	0	0
10:68747161|68749685(+)	exon	CCAR1	hsa_circ_0018554	1.62202	0.0180661	48.73	59.16	139.59	32.03	0	64.86
11:68423489|68429700(+)	exon	LRP5	hsa_circ_0023217	4.4531	0.018083	0	0	29.91	0	0	0
5:88220590|88240916(-)	exon	TMEM161B		4.45269	0.0181014	0	0	29.91	0	0	0
1:224398515|224411565(-)	exon	WDR26		-4.46167	0.0181479	0	0	0	21.35	0	32.43
10:124777062|124777777(-)	intron			4.45163	0.0181492	0	0	39.88	0	0	0
3:48979482|48980496(+)	exon	ARIH2	hsa_circ_0008343	-1.00189	0.0181667	97.47	78.88	0	85.4	81.88	205.39
7:77592185|77600806(+)	exon	PTPN12	hsa_circ_0080844	4.45046	0.0182025	29.24	0	59.83	0	0	0
16:84063305|84070776(-)	exon	MBTPS1		-4.45999	0.0182238	0	0	0	32.03	0	21.62
6:98880553|98905670(-)	exon	FBXL4	hsa_circ_0077414	-4.45977	0.0182335	0	0	0	32.03	0	32.43
6:158033455|158043399(+)	exon	SYNJ2	hsa_circ_0008829	-4.4598	0.018234	0	0	0	0	0	21.62
11:28197441|28296931(+)	exon	METTL15		-4.45909	0.0182594	0	0	0	138.78	0	0
6:169559045|169664286(-)	exon	WDR27		4.44874	0.0182808	19.49	0	69.8	0	0	0
4:106324985|106337037(+)	exon	AIMP1		1.56159	0.0182821	38.99	69.02	49.85	0	27.29	75.67
19:21186006|21186287(+)	exon	ZNF431		-4.45827	0.0182994	0	0	0	74.73	0	21.62
12:123160781|123203375(-)	exon	MPHOSPH9		1.15638	0.0183328	136.46	98.61	99.71	21.35	45.49	64.86
17:42568470|42570183(+)	exon	MLX	hsa_circ_0006823	-4.45664	0.0183855	0	0	0	21.35	18.2	43.24
11:36497108|36501537(-)	exon	TRAF6	hsa_circ_0021758	-4.45112	0.018637	0	0	0	53.38	18.2	32.43
17:7575119|7577916(+)	exon	EIF4A1	hsa_circ_0041918	-4.44948	0.0187161	0	0	0	0	18.2	0
17:82171701|82188419(-)	exon	CCDC57	hsa_circ_0046384	-4.44877	0.018745	0	0	0	64.05	18.2	54.05
1:10232250|10268263(+)	exon	KIF1B		-4.44685	0.0188248	0	0	0	74.73	0	0
3:33619603|33663515(-)	exon	CLASP2	hsa_circ_0064785	1.15027	0.0188489	68.23	128.19	109.68	32.03	0	97.29
10:124706636|124706887(-)	exon		hsa_circ_0005734	-4.44579	0.0188756	0	0	0	42.7	0	43.24
16:74626343|74628666(-)	exon	RFWD3		-4.44579	0.0188756	0	0	0	42.7	0	43.24
12:111649180|111649771(+)	intron	BRAP		-1.43134	0.0189168	68.23	29.58	0	64.05	90.98	32.43
7:148754000|148767749(+)	exon	CUL1		1.78202	0.0189501	58.48	49.3	59.83	0	18.2	32.43
14:71004267|71036157(+)	intron	PCNX1		-4.44317	0.0190124	0	0	0	32.03	27.29	54.05
2:32501713|32503236(+)	exon	BIRC6		-3.05261	0.0190969	0	0	0	64.05	0	32.43
20:37765197|37779335(+)	exon	CTNNBL1	hsa_circ_0007050	-4.43898	0.0192035	0	0	0	53.38	18.2	43.24
1:233054268|233179175(-)	exon	PCNX2	hsa_circ_0016940	-4.43848	0.0192319	0	0	0	64.05	27.29	0
7:149011846|149021147(-)	exon	PDIA4		-4.4373	0.0192845	0	0	0	32.03	18.2	21.62
X:84096194|84107725(-)	exon	RPS6KA6		-4.43721	0.0192948	0	0	0	0	27.29	43.24
8:71317552|71356511(-)	exon	EYA1		-4.43699	0.0193051	0	0	0	0	27.29	54.05
7:66858077|66886455(+)	intergenic_region			-2.10839	0.0193237	29.24	0	0	106.75	0	21.62
18:46827959|46846841(-)	exon	PIAS2		-4.43389	0.0194563	0	0	0	21.35	36.39	43.24
5:138375093|138400012(+)	exon	KDM3B		-4.43334	0.0194777	0	0	0	21.35	27.29	43.24
9:137710967|137717182(+)	exon	EHMT1		-1.33925	0.0195074	0	39.44	0	106.75	54.59	151.34
13:79354439|79371930(-)	exon	RBM26		-4.43121	0.019581	0	0	0	0	27.29	43.24
2:208333315|208348023(+)	exon	PIKFYVE		-4.43034	0.0196206	0	0	0	42.7	27.29	0
14:61732418|61734285(+)	exon	HIF1A	hsa_circ_0032138	-4.42979	0.0196422	0	0	0	42.7	18.2	0
12:116749841|116779348(+)	exon	RNFT2		-4.42946	0.0196626	0	0	0	42.7	27.29	43.24
14:74778447|74782325(+)	exon	YLPM1		1.34656	0.0196649	58.48	128.19	59.83	42.7	0	32.43
4:36210390|36229645(-)	exon	ARAP2	hsa_circ_0069397	-1.9689	0.01974	29.24	19.72	0	64.05	63.69	97.29
13:52417992|52442445(-)	exon	VPS36		-4.42773	0.0197451	0	0	0	53.38	27.29	32.43
14:70968198|70978648(+)	exon	PCNX1	hsa_circ_0032393	-1.26621	0.0198192	58.48	19.72	59.83	117.43	81.88	151.34
4:74174482|74225394(+)	intron	MTHFD2L		-4.42517	0.0198717	0	0	0	0	27.29	43.24
10:110100625|110106053(+)	exon	ADD3		-4.42484	0.019883	0	0	0	0	18.2	32.43
17:31884424|31899730(-)	exon	UTP6	hsa_circ_0042956	-4.41945	0.020146	0	0	0	0	18.2	0
3:51137443|51146630(+)	intron	DOCK3		-4.41945	0.020146	0	0	0	0	18.2	0
18:49378567|49430447(-)	exon	DYM		-1.47513	0.0201545	48.73	0	0	106.75	72.78	97.29
10:97246272|97259628(-)	exon	ARHGAP19		-4.4192	0.0201562	0	0	0	32.03	18.2	21.62
1:100210694|100218747(-)	exon	DBT		-4.41739	0.0202588	0	0	0	53.38	45.49	0
1:167951800|168004793(+)	exon	DCAF6		-3.04244	0.0202726	0	0	19.94	32.03	36.39	32.43
11:66756353|66788269(+)	exon	C11orf80		-3.0359	0.0203607	19.49	0	0	74.73	18.2	43.24
6:111333123|111357125(-)	exon	REV3L		-4.41448	0.02041	0	0	0	0	54.59	54.05
8:100923955|100925039(-)	exon	YWHAZ	hsa_circ_0005962	-4.41403	0.0204319	0	0	0	0	54.59	75.67
9:88418778|88475457(+)	exon	SPIN1		2.70473	0.0204421	38.99	0	49.85	0	0	32.43
12:57069234|57072912(-)	exon	NEMP1	hsa_circ_0000411	-1.53168	0.0204953	0	19.72	29.91	85.4	109.18	54.05
4:47744402|47812331(-)	intron	CORIN		-4.41226	0.0205076	0	0	0	42.7	36.39	21.62
7:127807484|127991056(+)	exon	SND1	hsa_circ_0082143	1.15707	0.0206021	175.45	108.47	69.8	0	0	32.43
16:71746588|71753887(-)	exon	AP1G1		-4.40879	0.0206909	0	0	0	32.03	54.59	43.24
17:59028415|59091340(-)	exon	TRIM37		-4.40771	0.0207446	0	0	0	42.7	54.59	0
10:27620975|27635429(+)	intergenic_region			-4.40725	0.0207497	0	0	0	0	18.2	0
14:39055143|39067296(-)	exon	SEC23A	hsa_circ_0031713	-1.33008	0.0208022	38.99	39.44	49.85	85.4	72.78	97.29
11:85598657|85626753(-)	exon	DLG2		-4.40498	0.020878	0	0	0	21.35	45.49	0
13:59774189|59839448(-)	exon	DIAPH3		1.30149	0.0209328	68.23	128.19	99.71	53.38	18.2	43.24
8:18867674|18936142(-)	exon	PSD3		1.00197	0.0210423	175.45	118.33	59.83	53.38	81.88	54.05
17:80945667|80949547(+)	exon	RPTOR		-2.0916	0.0211035	38.99	0	0	106.75	36.39	54.05
22:45330603|45332710(+)	exon	FAM118A	hsa_circ_0001245	-1.22517	0.0211256	87.72	0	49.85	106.75	54.59	108.1
1:169298556|169324500(-)	exon	NME7		-1.12633	0.0212471	0	49.3	59.83	74.73	109.18	151.34
14:103405076|103405267(+)	exon	MARK3	hsa_circ_0008995	-4.3963	0.021324	0	0	0	0	54.59	43.24
4:1951072|1961151(+)	exon	NSD2		-3.03008	0.0213249	0	0	19.94	42.7	36.39	86.48
11:44124789|44126955(+)	exon	EXT2		-4.39598	0.0213437	0	0	0	42.7	63.69	0
5:168493894|168516950(+)	exon	RARS1		1.0354	0.0214862	146.2	29.58	189.45	85.4	54.59	64.86
2:23958301|23984831(+)	exon	UBXN2A	hsa_circ_0052967	1.26949	0.0215758	58.48	69.02	69.8	32.03	45.49	0
1:94201720|94231643(-)	exon	ARHGAP29	hsa_circ_0013225	2.24749	0.0216989	0	49.3	39.88	0	0	0
3:47661294|47670717(-)	exon	SMARCC1	hsa_circ_0065259	1.06167	0.0217151	116.96	98.61	129.62	106.75	54.59	43.24
5:36953618|36972041(+)	exon	NIPBL		1.38381	0.0217224	97.47	59.16	89.74	32.03	45.49	32.43
9:90843858|90845594(+)	exon	SYK		1.17376	0.0218899	97.47	147.91	69.8	0	45.49	86.48
6:170317370|170358420(+)	intron	FAM120B		1.86127	0.0219236	38.99	49.3	29.91	0	27.29	32.43
1:192935829|192957422(-)	exon			-1.40695	0.0219411	38.99	39.44	0	53.38	72.78	97.29
7:140739812|140808995(-)	exon	BRAF	hsa_circ_0005106	-3.00847	0.0220856	0	19.72	0	96.08	18.2	0
5:151786603|151800869(+)	exon	G3BP1		-1.65528	0.0220892	58.48	39.44	0	42.7	109.18	54.05
5:148394714|148425701(+)	exon	FBXO38	hsa_circ_0074472	-1.0229	0.0222147	0	88.75	109.68	85.4	90.98	75.67
14:69703395|69704742(+)	exon	SUSD6	hsa_circ_0032353	-2.68777	0.0223516	0	0	29.91	96.08	36.39	43.24
10:92081320|92192636(-)	exon	CPEB3	hsa_circ_0019143	1.12142	0.0228288	97.47	69.02	89.74	42.7	27.29	75.67
16:53879844|53888951(+)	exon	FTO	hsa_circ_0039402	-4.36658	0.0228896	0	0	0	0	63.69	0
12:112446276|112482205(+)	exon	PTPN11		4.37446	0.0231935	0	88.75	0	0	0	0
7:128591850|128638897(+)	intergenic_region			1.00942	0.0232813	155.95	69.02	139.59	74.73	27.29	75.67
13:98482265|98519473(-)	exon	STK24		1.76159	0.0232857	87.72	59.16	99.71	0	45.49	21.62
20:37207273|37225802(+)	exon	RPN2	hsa_circ_0060274	4.36705	0.0235665	29.24	69.02	19.94	0	0	0
5:101954757|101955927(-)	intergenic_region			-2.99142	0.023646	0	19.72	0	64.05	63.69	32.43
X:47842650|47895940(+)	exon	ZNF81		-2.99093	0.0236856	0	19.72	0	64.05	45.49	21.62
13:49480219|49483563(+)	exon	SETDB2	hsa_circ_0000483	-1.34849	0.0237572	29.24	69.02	49.85	106.75	54.59	75.67
13:30630835|30647057(+)	exon	USPL1		4.36218	0.0238135	0	49.3	0	0	0	0
17:81884120|81887037(-)	intergenic_region			-2.66669	0.0238234	29.24	0	0	21.35	54.59	43.24
3:152414941|152432920(+)	exon	MBNL1	hsa_circ_0001349	4.36117	0.0238646	38.99	39.44	0	0	0	0
18:21560859|21568094(-)	exon	ESCO1		-1.14974	0.0238676	38.99	49.3	69.8	117.43	54.59	43.24
7:154967816|154983332(-)	exon	PAXIP1		4.36104	0.0238711	38.99	39.44	0	0	0	0
9:33960826|33963791(-)	exon	UBAP2	hsa_circ_0001849	-1.10868	0.0238771	68.23	19.72	49.85	128.11	54.59	97.29
5:31421272|31424471(-)	exon	DROSHA	hsa_circ_0005524	4.36081	0.0238851	19.49	59.16	39.88	0	0	0
9:95921175|95956013(+)	exon	ERCC6L2		4.36058	0.0238947	29.24	39.44	0	0	0	0
9:131455076|131464985(+)	exon	PRRC2B		-4.37096	0.0239123	0	0	0	0	0	129.72
2:121410866|121469960(-)	exon	CLASP1		4.35895	0.0239786	0	39.44	0	0	0	0
2:99410695|99435941(-)	exon	REV1		4.35822	0.0240171	0	49.3	29.91	0	0	0
9:123128214|123147870(-)	exon	STRBP	hsa_circ_0088414	4.35822	0.0240172	29.24	49.3	39.88	0	0	0
5:95768046|95788858(+)	exon	RHOBTB3	hsa_circ_0073450	4.35797	0.02403	0	49.3	29.91	0	0	0
12:26695606|26725765(-)	exon	ITPR2		-4.36851	0.024038	0	0	0	21.35	0	54.05
11:45965315|46092223(-)	exon	PHF21A		4.35712	0.0240751	0	59.16	59.83	0	0	0
17:64482919|64485868(-)	exon	POLG2		3.03929	0.0240956	0	39.44	39.88	0	18.2	0
16:49789487|49805769(-)	intron	ZNF423		4.35631	0.0241151	0	39.44	19.94	0	0	0
10:209889|221356(+)	exon	ZMYND11	hsa_circ_0017361	-4.36693	0.0241189	0	0	0	32.03	0	32.43
15:43428016|43470066(-)	exon	TP53BP1		-4.3667	0.0241308	0	0	0	32.03	0	43.24
22:46097926|46109908(+)	exon		hsa_circ_0008668	-4.3667	0.0241308	0	0	0	32.03	0	43.24
2:239156652|239352918(-)	exon	HDAC4		-2.22901	0.0241356	0	0	29.91	53.38	45.49	64.86
1:182872337|182883635(+)	exon	DHX9		4.35584	0.0241384	0	29.58	0	0	0	0
4:113509638|113531299(-)	exon	CAMK2D		4.3549	0.0241877	58.48	29.58	29.91	0	0	0
4:156810837|156861489(-)	exon	PDGFC		4.3547	0.0241968	38.99	19.72	0	0	0	0
3:197983943|197999342(+)	exon	LMLN		4.35415	0.0242251	19.49	19.72	0	0	0	0
12:28208513|28212413(+)	intron	CCDC91		4.35384	0.0242414	19.49	19.72	0	0	0	0
10:92008123|92011415(+)	exon	BTAF1		4.35379	0.0242459	0	39.44	39.88	0	0	0
6:126111219|126177335(+)	intron	TRMT11		-4.36443	0.0242478	0	0	0	42.7	0	54.05
6:70477293|70502791(+)	exon	FAM135A		4.35366	0.0242525	0	39.44	39.88	0	0	0
7:35638350|35673278(-)	exon	HERPUD2	hsa_circ_0079855	4.35305	0.0242838	48.73	29.58	39.88	0	0	0
17:20204333|20205936(+)	intron	SPECC1		1.73731	0.0243143	19.49	78.88	39.88	42.7	0	32.43
18:76849622|76881512(+)	exon	ZNF236		2.42112	0.0243344	97.47	49.3	19.94	0	0	0
14:103726792|103729182(+)	exon	ZFYVE21		3.01895	0.0243513	29.24	78.88	29.91	0	0	0
14:44995746|45012075(+)	exon	TOGARAM1		1.96228	0.0243535	0	108.47	29.91	0	36.39	0
1:111147826|111174963(+)	exon	CEPT1		4.3512	0.0243803	38.99	29.58	49.85	0	0	0
2:197459932|197462731(+)	exon	COQ10B	hsa_circ_0057657	-1.17191	0.0243856	0	78.88	39.88	117.43	100.08	86.48
22:25354596|25357426(-)	exon		hsa_circ_0062637	4.35101	0.0243907	0	39.44	59.83	0	0	0
2:169946288|170029448(+)	exon	UBR3	hsa_circ_0056992	1.13334	0.0244241	87.72	39.44	119.65	32.03	36.39	54.05
5:614470|653191(+)	intron	CEP72		4.34909	0.0244903	0	29.58	49.85	0	0	0
9:94923986|95005616(+)	exon	AOPEP		-4.35947	0.0245091	0	0	0	0	0	75.67
12:111692697|111710437(+)	intron	ACAD10		4.34864	0.0245107	38.99	0	0	0	0	0
4:78237510|78337817(+)	exon	FRAS1	hsa_circ_0070101	4.34862	0.024514	0	19.72	29.91	0	0	0
8:39136657|39160965(+)	exon	ADAM32		4.34834	0.0245285	19.49	19.72	39.88	0	0	0
20:35547412|35548865(+)	exon	ERGIC3	hsa_circ_0060091	4.34812	0.0245383	29.24	0	0	0	0	0
2:63433745|63487494(-)	exon	WDPCP		4.34793	0.0245483	29.24	0	0	0	0	0
7:99030595|99033039(+)	exon	TRRAP		4.34749	0.0245746	19.49	29.58	69.8	0	0	0
13:113503496|113534240(+)	exon	TMCO3		4.3466	0.024618	0	32.43	79.89	0	0	0
8:93758483|93781744(+)	exon	TMEM67		4.34645	0.0246261	48.73	0	19.94	0	0	0
19:57861376|57867509(+)	intron	ZNF814		4.34634	0.0246313	119.84	0	0	0	0	0
4:184780332|184803546(-)	exon	ACSL1		4.34618	0.0246407	68.23	0	29.91	0	0	0
10:75176066|75182011(+)	exon	SAMD8		4.34571	0.0246651	58.48	0	29.91	0	0	0
5:37329190|37331795(-)	exon	NUP155		4.34571	0.0246651	58.48	0	29.91	0	0	0
3:27344272|27352919(-)	exon	NEK10	hsa_circ_0003925	4.34539	0.0246816	29.24	0	19.94	0	0	0
X:150793691|150816455(-)	exon	CD99L2		4.34539	0.0246816	29.24	0	19.94	0	0	0
X:20162964|20175288(-)	exon	RPS6KA3		4.34419	0.0247454	58.48	0	39.88	0	0	0
3:17009674|17068065(+)	exon	PLCL2		-4.35474	0.0247586	0	0	0	0	74.07	28.86
16:879570|893072(-)	exon	LMF1		-4.35448	0.0247702	0	0	0	32.03	0	21.62
18:36030808|36033837(-)	exon	RPRD1A	hsa_circ_0047410	4.34359	0.0247765	19.49	0	29.91	0	0	0
2:159275546|159283093(-)	exon	WDSUB1	hsa_circ_0056825	4.34348	0.0247845	0	19.72	69.8	0	0	0
4:2320170|2341615(-)	exon	ZFYVE28	hsa_circ_0068916	4.34338	0.0247879	68.23	0	49.85	0	0	0
2:222613811|222643005(-)	exon	FARSB		-2.21598	0.0248066	0	19.72	0	106.75	45.49	54.05
10:73536269|73576361(-)	exon	USP54	hsa_circ_0018821	-4.35381	0.0248075	0	0	0	0	0	43.24
8:134608729|134610655(-)	exon	ZFAT	hsa_circ_0085673	4.34279	0.0248191	29.24	0	39.88	0	0	0
4:20510495|20542626(+)	exon	SLIT2		4.3426	0.024829	0	0	29.91	0	0	0
3:127020202|127028340(+)	exon	PLXNA1		-4.35334	0.024832	0	0	0	0	0	64.86
2:53714384|53765585(-)	exon	ASB3	hsa_circ_0054530	4.34245	0.0248372	48.73	0	49.85	0	0	0
15:65118672|65119954(-)	exon	PDCD7		4.34234	0.0248425	0	0	29.91	0	0	0
1:112610841|112616895(-)	exon	ST7L	hsa_circ_0003277	-4.3531	0.0248442	0	0	0	0	0	75.67
21:42859662|42863596(-)	exon	WDR4	hsa_circ_0001197	4.34226	0.0248471	19.49	0	39.88	0	0	0
11:34947493|34970286(+)	intron	PDHX		-4.35289	0.0248538	0	0	0	42.7	0	0
12:104311290|104339273(+)	exon	TXNRD1	hsa_circ_0027958	4.34199	0.0248618	38.99	0	49.85	0	0	0
1:225123527|225185425(+)	exon	DNAH14		-4.35264	0.0248687	0	0	0	0	0	97.29
7:1957629|2002121(-)	exon	MAD1L1	hsa_circ_0079140	-1.30074	0.0248804	38.99	39.44	19.94	181.48	72.78	86.48
10:12215740|12217467(+)	exon	CDC123		4.34152	0.0248865	29.24	0	49.85	0	0	0
2:235797759|235883449(+)	exon	AGAP1		-1.56372	0.0248978	0	39.44	39.88	53.38	90.98	43.24
6:111329532|111335610(-)	exon	REV3L	hsa_circ_0077645	4.34012	0.0249607	0	0	49.85	0	0	0
2:158457153|158642699(+)	exon	PKP4		-4.35083	0.0249623	0	0	0	53.38	0	0
1:212044660|212065029(+)	exon	DTL		4.33993	0.0249708	0	0	49.85	0	0	0
17:76738282|76776541(+)	exon	MFSD11	hsa_circ_0045834	2.06174	0.024976	68.23	29.58	59.83	0	0	0
1:243545510|243563848(-)	exon	AKT3		-4.35015	0.0249999	0	0	0	21.35	0	21.62
13:42155291|42160136(+)	exon	DGKH	hsa_circ_0008232	4.33929	0.0250071	0	19.72	99.71	0	0	0
X:44974666|45037689(+)	exon	KDM6A		-1.62867	0.0250205	0	98.61	0	96.08	27.29	75.67
13:20790462|20855765(-)	exon	XPO4		4.33859	0.0250421	29.24	0	69.8	0	0	0
17:64591084|64598490(-)	exon	SMURF2	hsa_circ_0004789	4.33825	0.0250602	19.49	0	69.8	0	0	0
7:7588498|7596461(+)	exon	MIOS	hsa_circ_0079416	-2.21758	0.025065	19.49	0	0	128.11	45.49	32.43
19:36626130|36627546(+)	exon	ZNF382		2.41521	0.0251023	38.99	39.44	89.74	0	0	43.24
13:49710891|49725501(-)	exon	KPNA3	hsa_circ_0000486	-4.34786	0.0251215	0	0	0	32.03	0	32.43
1:30950133|30982640(-)	intron	PUM1		-4.34765	0.0251346	0	0	0	0	0	32.43
1:12273003|12278038(+)	exon	VPS13D		-4.34742	0.025147	0	0	0	0	0	43.24
5:177267562|177288925(+)	exon	NSD1		-4.34715	0.0251587	0	0	0	32.03	0	64.86
14:61030445|61046167(+)	exon	SLC38A6		-4.34718	0.0251594	0	0	0	0	0	54.05
6:79025519|79060818(-)	exon	PHIP	hsa_circ_0077148	1.2043	0.0252296	116.96	39.44	69.8	53.38	0	21.62
16:4700970|4724831(-)	exon	ANKS3		-1.63523	0.0252542	0	19.72	0	42.7	63.69	32.43
11:17099860|17112666(-)	exon	PIK3C2A	hsa_circ_0007898	3.00847	0.0252892	0	59.16	109.68	0	0	0
9:131436620|131447804(+)	exon	PRRC2B		-4.34469	0.025303	0	0	0	21.35	18.2	32.43
X:24821452|24930549(+)	exon	POLA1	hsa_circ_0090167	-4.34422	0.0253172	0	0	0	21.35	0	0
1:210400468|210418325(+)	exon	HHAT		-4.34395	0.0253291	0	0	0	53.38	0	21.62
5:38482589|38530666(-)	exon	LIFR	hsa_circ_0072298	-4.34352	0.0253655	0	0	0	21.35	18.2	86.48
2:131052283|131082657(-)	exon	FAM168B		-4.34235	0.0254147	0	0	0	64.05	0	0
20:20639785|20653587(-)	exon	RALGAPA2		-4.34164	0.0254524	0	0	0	64.05	0	32.43
19:4430549|4432207(+)	exon	CHAF1A	hsa_circ_0006240	-4.34125	0.0254869	0	0	0	42.7	18.2	0
11:10803030|10805015(-)	exon	EIF4G2	hsa_circ_0021263	-2.65601	0.0255503	0	0	29.91	42.7	90.98	32.43
2:25576838|25607321(-)	exon	DTNB		-1.9254	0.0255619	0	0	0	74.73	63.69	54.05
5:154865192|154872651(+)	exon	CNOT8	hsa_circ_0074719	-1.71524	0.025588	0	39.44	19.94	106.75	100.08	32.43
7:102399548|102407498(+)	exon	PRKRIP1	hsa_circ_0007004	-4.338	0.0256618	0	0	0	53.38	18.2	54.05
1:220005248|220007338(-)	exon	EPRS1	hsa_circ_0016485	-2.20722	0.0257328	29.24	19.72	0	64.05	63.69	54.05
1:233160283|233179175(-)	exon	PCNX2	hsa_circ_0016960	-4.3357	0.0257766	0	0	0	32.03	0	0
11:46808031|46821248(-)	exon	CKAP5		-4.33586	0.0257874	0	0	0	0	27.29	64.86
22:32269357|32273507(+)	exon			2.66091	0.0257978	19.49	69.02	59.83	32.03	0	0
17:36500830|36511455(-)	exon	MYO19		2.67537	0.0258183	58.48	0	39.88	0	0	0
17:47652694|47682606(+)	exon	KPNB1		-4.33455	0.0258411	0	0	0	0	0	43.24
11:34086064|34092056(+)	exon	CAPRIN1	hsa_circ_0000287	2.98904	0.0259449	58.48	29.58	49.85	21.35	0	0
5:37329190|37358151(-)	exon	NUP155		-4.33204	0.0259889	0	0	0	21.35	18.2	21.62
3:9812943|9829395(+)	exon	ARPC4-TTLL3		-4.33157	0.0260146	0	0	0	21.35	18.2	43.24
10:49869476|49934163(-)	exon	PARG		-4.33031	0.026089	0	0	0	32.03	27.29	32.43
5:146469544|146471576(+)	exon	TCERG1		-4.33022	0.0260905	0	0	0	0	18.2	0
21:46283615|46285394(-)	exon	MCM3AP		-4.32923	0.0261304	0	0	0	32.03	0	0
3:144082821|144092196(+)	intergenic_region			-4.32852	0.0261693	0	0	0	32.03	0	32.43
7:105062164|105081797(+)	exon	KMT2E		1.64458	0.0261977	87.72	49.3	79.77	0	27.29	32.43
7:6135841|6140984(+)	exon	USP42		2.98132	0.0261986	29.24	29.58	29.91	0	0	21.62
1:219972069|219978719(-)	exon	EPRS1		-2.20015	0.0263752	19.49	29.58	0	74.73	54.59	86.48
1:52495427|52509712(-)	exon	TUT4		-4.32396	0.0264473	0	0	0	0	36.39	43.24
2:201129729|201149835(+)	exon	CFLAR	hsa_circ_0002860	1.57897	0.0264918	97.47	49.3	39.88	0	54.59	54.05
6:106248150|106308491(-)	exon	ATG5		1.35339	0.026541	87.72	78.88	109.68	42.7	45.49	0
14:91470837|91490802(-)	exon	PPP4R3A	hsa_circ_0032962	-4.31976	0.0266799	0	0	0	21.35	36.39	43.24
8:142330901|142344472(-)	exon	TSNARE1	hsa_circ_0085802	-4.3186	0.0267439	0	0	0	32.03	36.39	0
1:154588551|154597267(-)	exon	ADAR	hsa_circ_0005423	1.25928	0.0267502	97.47	98.61	79.77	42.7	18.2	75.67
5:168557423|168566266(-)	exon	PANK3		-4.318	0.0267714	0	0	0	32.03	27.29	0
17:64551584|64571956(-)	exon	SMURF2		-4.31752	0.026798	0	0	0	32.03	27.29	21.62
1:111118805|111137586(-)	exon	DRAM2		-4.31732	0.026812	0	0	0	0	27.29	21.62
9:7046862|7128236(+)	exon	KDM4C	hsa_circ_0086344	-4.31719	0.0268129	0	0	0	0	18.2	0
9:85642827|85646418(-)	exon	AGTPBP1		-1.5526	0.0268587	0	0	0	96.08	45.49	64.86
22:17477588|17505016(+)	exon	CECR2		-4.31599	0.0268795	0	0	0	0	18.2	54.05
8:55782748|55796152(+)	exon	TGS1		1.23377	0.0268993	136.46	69.02	119.65	32.03	54.59	32.43
16:53307681|53308854(+)	exon	CHD9	hsa_circ_0008458	-4.31409	0.0269718	0	0	0	42.7	0	0
13:77251151|77264002(-)	exon	MYCBP2		1.23155	0.0271125	87.72	59.16	79.77	32.03	45.49	0
8:67103037|67118821(+)	exon	CSPP1	hsa_circ_0084669	1.63388	0.0271264	48.73	19.72	69.8	64.05	0	21.62
16:89895017|89900794(+)	exon	TCF25		-4.30967	0.0272361	0	0	0	0	18.2	43.24
2:222916319|222934687(+)	exon	ACSL3		-4.30933	0.0272593	0	0	0	42.7	27.29	0
12:94924646|94928263(-)	exon	NDUFA12		-4.30885	0.0272864	0	0	0	42.7	27.29	21.62
3:16269126|16272321(+)	exon	OXNAD1		-4.307	0.0274053	0	0	0	21.35	45.49	54.05
2:54982515|54987718(-)	intron	RTN4	hsa_circ_0004733	-4.3066	0.0274073	0	0	0	53.38	18.2	0
17:81260238|81284895(-)	exon	SLC38A10		-2.20209	0.0274548	0	0	29.91	53.38	45.49	32.43
2:207737411|207751119(+)	exon	CCNYL1		-4.30466	0.0275284	0	0	0	0	27.29	0
6:57050774|57055797(+)	intergenic_region			1.13828	0.0275572	97.47	108.47	159.54	64.05	27.29	0
8:47794290|47807326(-)	exon	PRKDC		2.23214	0.0275756	48.73	0	89.74	21.35	27.29	0
6:84203981|84215922(-)	exon	CEP162	hsa_circ_0077227	-4.30334	0.0276067	0	0	0	42.7	36.39	0
12:123309310|123323831(-)	exon	SBNO1	hsa_circ_0029209	-4.30213	0.0276635	0	0	0	42.7	18.2	0
16:30116636|30118444(-)	exon	MAPK3		-4.30213	0.0276635	0	0	0	42.7	18.2	0
4:122935714|123028395(+)	exon	SPATA5	hsa_circ_0070884	-1.54635	0.0277554	29.24	0	0	128.11	45.49	54.05
2:53693884|53716743(-)	exon	ASB3		-1.61908	0.0278315	0	19.72	19.94	53.38	0	172.96
11:4109644|4132421(+)	exon	RRM1		-4.29938	0.0278501	0	0	0	0	54.59	21.62
2:10787281|10790833(-)	exon	PDIA6		-4.29926	0.027851	0	0	0	0	45.49	0
12:31433155|31447769(-)	exon	DENND5B	hsa_circ_0025822	1.33822	0.0278533	38.99	78.88	99.71	0	27.29	75.67
10:45059387|45092468(+)	intron			-1.70501	0.0278591	0	0	19.94	64.05	45.49	129.72
7:66771883|66797506(+)	exon			-4.29731	0.02795	0	0	0	0	27.29	32.43
10:132690392|132726905(+)	exon	INPP5A		-1.18001	0.0280626	29.24	39.44	59.83	85.4	81.88	43.24
20:44972078|44987296(+)	exon	STK4	hsa_circ_0060521	-1.17828	0.0282804	87.72	29.58	29.91	74.73	109.18	21.62
21:33241886|33252830(+)	exon	IFNAR2		1.21981	0.028283	48.73	59.16	79.77	0	27.29	86.48
11:83167125|83169995(+)	exon	PCF11		-4.29127	0.0283069	0	0	0	0	36.39	32.43
11:78112650|78127436(-)	exon	ALG8	hsa_circ_0023784	-4.29091	0.0283219	0	0	0	0	27.29	21.62
17:30481143|30510909(+)	exon	GOSR1		1.19088	0.0284421	77.98	128.19	69.8	0	36.39	54.05
6:57052686|57055797(+)	intergenic_region			-4.28717	0.0285671	0	0	0	0	63.69	0
7:152799654|152825122(+)	intron	ACTR3B		-1.78927	0.0285972	29.24	29.58	0	106.75	54.59	0
10:13663453|13666325(-)	exon	FRMD4A		-4.28554	0.0286403	0	0	0	32.03	36.39	0
1:83904079|83938016(-)	exon	TTLL7		-4.28558	0.0286536	0	0	0	0	54.59	43.24
8:100715462|100718280(-)	exon	PABPC1	hsa_circ_0085163	-4.28521	0.0286688	0	0	0	0	45.49	32.43
X:115122527|115130199(-)	exon	LRCH2	hsa_circ_0003300	-2.94589	0.0288078	0	19.72	0	85.4	27.29	43.24
22:28694032|28719485(-)	exon	CHEK2		1.43916	0.0288513	97.47	108.47	29.91	21.35	54.59	0
1:70270856|70300908(-)	exon	ANKRD13C		-2.62703	0.0288566	0	0	0	21.35	36.39	43.24
12:111867572|111871180(+)	exon	MAPKAPK5	hsa_circ_0005985	1.10552	0.0288662	107.22	138.05	69.8	42.7	36.39	32.43
2:231138736|231153666(+)	exon	PSMD1		-1.69839	0.0289404	0	0	29.91	128.11	45.49	21.62
11:16095996|16186955(-)	exon	SOX6		-4.27912	0.0290356	0	0	0	0	54.59	32.43
1:147275354|147285487(+)	exon		hsa_circ_0013953	1.79583	0.0292972	77.98	59.16	39.88	0	0	21.62
12:106842589|106851594(+)	exon	RIC8B	hsa_circ_0006512	1.18534	0.0293007	97.47	78.88	99.71	32.03	0	32.43
4:20528949|20533715(+)	exon	SLIT2	hsa_circ_0004638	1.10155	0.0293104	97.47	128.19	29.91	53.38	18.2	32.43
19:960092|968503(+)	exon	ARID3A		-4.27375	0.0293634	0	0	0	0	63.69	0
5:55340010|55366875(+)	exon	MTREX		1.18416	0.0293665	58.48	88.75	79.77	0	27.29	54.05
19:50800678|50801750(-)	intron			1.4365	0.0294056	38.99	98.61	89.74	0	54.59	0
2:32114638|32128479(+)	exon	SPAST	hsa_circ_0053413	1.48576	0.0297538	58.48	29.58	89.74	42.7	18.2	21.62
14:89984516|89993483(+)	exon	TDP1	hsa_circ_0032900	-1.53599	0.0297812	0	0	39.88	32.03	100.08	43.24
1:30965982|30981405(-)	exon	PUM1		-1.31355	0.0298963	68.23	0	59.83	106.75	54.59	75.67
15:50958492|50984145(+)	exon	AP4E1		-4.26069	0.0301667	0	0	0	0	81.88	32.43
7:151116793|151123886(+)	exon	AGAP3	hsa_circ_0082921	-1.06994	0.0302323	38.99	59.16	29.91	74.73	90.98	118.91
18:58931646|58953799(+)	exon	ZNF532		-1.59941	0.0306151	77.98	19.72	0	74.73	18.2	32.43
3:49044390|49047246(-)	exon	QRICH1	hsa_circ_0065553	1.24883	0.0308051	97.47	19.72	69.8	42.7	72.78	0
17:44758306|44759897(+)	intergenic_region			-4.24839	0.0309323	0	0	0	0	90.98	0
12:1754258|1754514(+)	exon	ADIPOR2	hsa_circ_0025002	-1.88759	0.0309647	0	19.72	29.91	53.38	36.39	75.67
21:37420299|37516671(+)	exon	DYRK1A		-4.24713	0.0309962	0	0	0	0	72.78	0
6:7176655|7211709(+)	exon	RREB1	hsa_circ_0075554	-4.24713	0.0309962	0	0	0	0	72.78	0
9:76328120|76331073(-)	intron	PCSK5		-4.24713	0.0309962	0	0	0	0	72.78	0
17:3880346|3885730(-)	exon	CAMKK1	hsa_circ_0041472	1.03898	0.0310582	107.22	69.02	109.68	74.73	45.49	32.43
19:5727268|5739439(+)	exon	CATSPERD		2.02359	0.0311651	29.24	78.88	29.91	42.7	0	21.62
20:49084026|49089746(+)	exon	CSE1L		-2.61174	0.0312327	0	0	29.91	53.38	54.59	43.24
17:19909181|19963022(-)	exon	AKAP10	hsa_circ_0042408	2.97428	0.0312655	38.99	59.16	39.88	0	18.2	0
3:113778741|113786383(+)	exon	ATP6V1A	hsa_circ_0066826	-1.0641	0.0313303	29.24	69.02	59.83	64.05	63.69	97.29
3:15212104|15223561(+)	exon	CAPN7		1.14388	0.0315416	107.22	49.3	69.8	64.05	54.59	86.48
10:17603560|17604047(-)	exon	HACD1	hsa_circ_0006751	-1.16241	0.0316123	68.23	0	99.71	85.4	63.69	140.53
13:113585774|113640375(+)	exon	TFDP1		1.69073	0.0316244	107.22	39.44	49.85	0	18.2	43.24
3:3777725|3782648(-)	exon	SUMF1		4.2532	0.0316713	38.99	69.02	0	0	0	0
6:138941335|138945697(-)	exon	REPS1		1.91393	0.03173	68.23	69.02	0	21.35	27.29	0
11:977095|988689(+)	exon	AP2A2	hsa_circ_0020742	-1.87727	0.0317335	0	39.44	0	0	54.59	194.58
3:56666260|56673725(-)	exon	TASOR	hsa_circ_0066241	1.03336	0.0317968	68.23	108.47	119.65	74.73	27.29	86.48
16:56825441|56826271(+)	intron	NUP93		-4.23459	0.0317993	0	0	0	0	90.98	0
4:109527322|109538596(+)	exon	SEC24B		-2.36433	0.0318444	0	0	19.94	0	63.69	64.86
19:1417500|1432681(+)	exon	DAZAP1		2.9676	0.0319858	87.72	19.72	49.85	0	18.2	0
17:19661127|19665047(+)	exon	ALDH3A2		4.24761	0.0320327	58.48	49.3	0	0	0	0
3:172081363|172133546(+)	intron	FNDC3B		4.24591	0.0321441	29.24	49.3	0	0	0	0
2:94787503|94787655(+)	intergenic_region			-4.25469	0.0322336	0	0	0	90.54	0	0
3:71684572|71728623(-)	exon	EIF4E3		4.24361	0.0322951	38.99	49.3	19.94	0	0	0
3:47914817|47928350(-)	exon	MAP4		4.2431	0.0323271	38.99	39.44	0	0	0	0
5:34179013|34182867(-)	exon			-4.25318	0.0323317	0	0	0	0	0	64.86
6:167824583|167825550(-)	exon			4.24267	0.0323556	29.24	39.44	0	0	0	0
1:93110230|93129448(+)	exon	MTF2		-4.25268	0.0323645	0	0	0	0	0	86.48
9:19070219|19076704(-)	exon	HAUS6	hsa_circ_0086444	-4.25268	0.0323645	0	0	0	0	0	86.48
3:18013655|18064062(+)	intron	TBC1D5		2.9641	0.032368	0	19.72	59.83	0	18.2	0
11:74843350|74852082(-)	exon	XRRA1		-4.25243	0.0323809	0	0	0	0	0	97.29
15:101366196|101393424(-)	exon	PCSK6		2.01014	0.032408	38.99	49.3	59.83	0	0	21.62
9:128692682|128694042(+)	exon	SET		-4.25193	0.0324138	0	0	0	0	0	118.91
3:132483375|132484672(+)	exon	DNAJC13	hsa_circ_0004091	4.24161	0.0324271	29.24	49.3	29.91	0	0	0
17:44435065|44467114(-)	exon	GPATCH8		4.2413	0.0324456	0	39.44	0	0	0	0
2:74710888|74711243(+)	intergenic_region			1.60994	0.032468	38.99	88.75	89.74	0	18.2	0
X:10944205|11110981(-)	intron			4.2405	0.0324977	48.73	29.58	0	0	0	0
7:6432837|6435020(-)	exon	DAGLB	hsa_circ_0006044	4.24041	0.0325077	0	59.16	49.85	0	0	0
10:97465805|97478389(-)	exon	MMS19	hsa_circ_0019360	4.24	0.0325309	38.99	29.58	0	0	0	0
1:225038694|225043789(+)	exon	DNAH14		-4.24951	0.0325729	0	0	0	21.35	0	32.43
16:71702598|71714801(-)	exon	PHLPP2	hsa_circ_0003681	-4.24926	0.0325894	0	0	0	21.35	0	43.24
9:136404055|136410239(-)	exon	ENTR1		4.23878	0.0326108	19.49	29.58	0	0	0	0
7:77585543|77611046(+)	exon	PTPN12		-1.87318	0.0326116	0	29.58	0	74.73	63.69	64.86
7:95111259|95268707(+)	exon	PPP1R9A		4.23829	0.032645	0	39.44	19.94	0	0	0
5:133076654|133099652(+)	exon	HSPA4		4.23799	0.0326641	58.48	29.58	19.94	0	0	0
5:69191795|69195791(+)	exon	CENPH		4.23779	0.0326784	19.49	39.44	29.91	0	0	0
16:58531958|58534395(-)	exon	CNOT1	hsa_circ_0039631	2.94307	0.0326823	77.98	29.58	0	0	0	0
1:10117459|10135186(+)	exon	UBE4B	hsa_circ_0007962	-1.15451	0.0326852	58.48	39.44	39.88	117.43	90.98	75.67
16:4261779|4262701(-)	exon	TFAP4	hsa_circ_0002439	4.23757	0.032691	0	29.58	0	0	0	0
2:170029346|170055584(+)	exon	UBR3		4.23744	0.0327	0	29.58	0	0	0	0
16:249549|254681(+)	exon	FAM234A		4.23651	0.0327633	0	39.44	29.91	0	0	0
4:2945128|2953645(-)	exon	NOP14	hsa_circ_0068955	4.23651	0.0327633	0	39.44	29.91	0	0	0
1:235419473|235430804(+)	exon	TBCE	hsa_circ_0007247	2.01164	0.032778	87.72	0	49.85	32.03	0	32.43
1:185143357|185151935(-)	exon	TRMT1L		4.23596	0.0327966	29.24	19.72	0	0	0	0
12:46261296|46261851(-)	intron	SLC38A1		-4.24582	0.032816	0	0	0	42.7	0	0
1:62504630|62543745(-)	exon	DOCK7		4.23567	0.0328164	19.49	19.72	0	0	0	0
19:38700600|38709476(+)	exon	ACTN4	hsa_circ_0050900	4.23558	0.0328267	0	49.3	59.83	0	0	0
1:16137853|16138430(-)	exon	EPHA2	hsa_circ_0005240	1.5384	0.0328457	48.73	108.47	0	0	36.39	0
6:15504500|15508454(+)	exon	JARID2		4.23426	0.0329119	19.49	29.58	29.91	0	0	0
4:77055150|77058635(-)	exon	CCNI	hsa_circ_0070073	4.23416	0.0329173	48.73	19.72	19.94	0	0	0
22:42890947|42893613(-)	exon	PACSIN2	hsa_circ_0063676	-4.24405	0.0329327	0	0	0	42.7	0	75.67
2:175939552|175964533(-)	exon	LNPK		1.35943	0.0330175	155.95	0	99.71	0	27.29	21.62
1:15792837|15796943(-)	intergenic_region			-4.24258	0.0330303	0	0	0	53.38	0	43.24
7:76013742|76021992(-)	exon	STYXL1		4.2324	0.033032	87.72	0	0	0	0	0
3:141278342|141287453(+)	exon	PXYLP1		2.92714	0.0330424	0	78.88	19.94	21.35	0	0
14:76171843|76180849(+)	exon	GPATCH2L	hsa_circ_0003819	1.00141	0.0330599	77.98	108.47	69.8	42.7	81.88	64.86
12:106842589|106843947(+)	exon	RIC8B	hsa_circ_0002154	-4.24207	0.0330638	0	0	0	53.38	0	64.86
7:129014979|129019995(-)	intron	TNPO3		4.23194	0.0330666	0	29.58	39.88	0	0	0
1:16305803|16316571(-)	intron	FBXO42		2.9393	0.0330992	29.24	39.44	49.85	0	0	0
1:165890204|165907871(+)	exon	UCK2	hsa_circ_0000147	4.23136	0.033104	0	19.72	19.94	0	0	0
14:54966475|55000992(-)	exon	WDHD1		1.35624	0.0331387	77.98	29.58	89.74	42.7	45.49	32.43
20:35496577|35500169(+)	exon	CEP250		-4.24092	0.033147	0	0	0	74.07	19.24	0
15:65715478|65722948(-)	exon	DENND4A		4.23042	0.0331681	0	29.58	49.85	0	0	0
14:88571084|88575940(+)	exon	ZC3H14		4.23031	0.0331717	48.73	0	0	0	0	0
3:57916906|57923023(+)	exon	SLMAP		4.23031	0.0331717	48.73	0	0	0	0	0
13:95164378|95166367(-)	exon	ABCC4		4.23012	0.0331874	29.24	19.72	39.88	0	0	0
3:178961345|178982465(-)	exon	ZMAT3		-4.24016	0.0331975	0	0	0	0	0	32.43
7:32996163|33005466(+)	exon	FKBP9		4.22992	0.0332021	19.49	29.58	59.83	0	0	0
17:32446945|32474824(+)	exon	PSMD11	hsa_circ_0043036	4.22973	0.0332102	38.99	0	0	0	0	0
9:96562693|96565483(-)	exon	CDC14B	hsa_circ_0002780	4.2295	0.033226	87.72	0	19.94	0	0	0
2:37279746|37290999(-)	exon	PRKD3	hsa_circ_0054121	-4.23965	0.0332312	0	0	0	0	0	54.05
4:106164392|106212835(-)	exon	TBCK		-4.23965	0.0332312	0	0	0	0	0	54.05
20:24963894|24973737(-)	exon	APMAP		-4.23915	0.0332649	0	0	0	0	0	75.67
16:10428868|10431455(+)	exon	ATF7IP2	hsa_circ_0037805	4.22891	0.0332699	0	29.58	59.83	0	0	0
3:41224021|41234297(+)	exon	CTNNB1	hsa_circ_0064929	4.22872	0.033278	19.49	0	0	0	0	0
4:139125164|139148097(-)	intron	ELF2		4.2286	0.0332891	0	19.72	39.88	0	0	0
13:114052052|114057441(-)	intron	RASA3		-4.23864	0.0332987	0	0	0	0	0	97.29
1:6528994|6533441(-)	exon	NOL9	hsa_circ_0009524	4.22825	0.0333122	0	19.72	39.88	0	0	0
12:132006112|132017721(+)	exon	EP400		4.22798	0.0333275	89.18	0	0	0	0	0
22:19229838|19242936(-)	exon	CLTCL1		4.22771	0.033346	56.75	39.95	0	0	0	0
3:184305397|184307045(+)	intron	PSMD2		4.22764	0.0333506	0	48.64	49.93	0	0	0
11:2949227|2989197(-)	exon	NAP1L4		4.22757	0.0333552	0	40.54	59.92	0	0	0
2:48461138|48465642(+)	exon	PPP1R21		4.22748	0.033362	77.98	0	29.91	0	0	0
8:99717171|99721047(+)	exon	VPS13B	hsa_circ_0085101	4.22736	0.0333691	16.21	89.88	0	0	0	0
3:179198750|179210565(+)	exon	PIK3CA		4.22646	0.03343	29.24	0	19.94	0	0	0
5:83195770|83204921(+)	exon	XRCC4		-2.35642	0.0334355	19.49	0	19.94	85.4	0	43.24
X:147924919|147945616(+)	exon	FMR1		4.22633	0.0334393	29.24	0	19.94	0	0	0
8:134564987|134590355(-)	exon	ZFAT		4.22556	0.0334939	0	19.72	59.83	0	0	0
10:89716436|89719706(+)	exon	KIF20B		4.22535	0.0335079	0	19.72	59.83	0	0	0
16:47463882|47547548(+)	exon	PHKB	hsa_circ_0039254	1.01034	0.03356	107.22	78.88	149.56	42.7	54.59	75.67
3:41681508|41754488(-)	exon	ULK4	hsa_circ_0064954	4.22453	0.0335605	0	0	19.94	0	0	0
4:175955088|175961341(-)	intron	GPM6A		4.22453	0.0335605	0	0	19.94	0	0	0
3:78685746|78717883(-)	exon	ROBO1	hsa_circ_0066566	-1.01814	0.0335714	19.49	69.02	59.83	96.08	181.96	75.67
1:193069034|193070619(+)	exon	RO60		4.22402	0.0335949	19.49	0	29.91	0	0	0
2:218546919|218562813(-)	exon	USP37		4.22314	0.0336542	0	0	29.91	0	0	0
5:128357276|128395274(-)	exon	FBN2	hsa_circ_0073797	4.22227	0.033714	38.99	0	49.85	0	0	0
1:224952685|225007544(+)	exon	DNAH14		-1.25096	0.0337162	48.73	29.58	59.83	117.43	109.18	54.05
15:41081020|41087682(-)	exon	INO80	hsa_circ_0007993	4.22189	0.0337391	29.24	0	49.85	0	0	0
20:62941491|62943692(+)	exon	GID8		-4.23196	0.0337469	0	0	0	42.7	0	0
1:30936643|30967310(-)	exon	PUM1	hsa_circ_0011217	1.00849	0.0337607	77.98	78.88	59.83	53.38	0	64.86
1:214364512|214378102(-)	exon	PTPN14	hsa_circ_0008573	4.22155	0.0337624	0	0	39.88	0	0	0
1:145405098|145420756(-)	intergenic_region			-2.15582	0.0338419	19.49	0	0	85.4	72.78	97.29
18:685921|697355(-)	exon	ENOSF1		4.22023	0.033852	0	0	49.85	0	0	0
2:61259711|61281242(-)	exon	USP34		4.22023	0.0338522	29.24	0	59.83	0	0	0
11:66800641|66816199(+)	exon	C11orf80		4.22016	0.0338567	0	0	49.85	0	0	0
3:12505154|12519197(+)	exon	TSEN2		4.21986	0.0338774	19.49	0	59.83	0	0	0
13:20064451|20067390(+)	exon	ZMYM2	hsa_circ_0000465	4.21935	0.0339122	38.99	0	69.8	0	0	0
2:200931339|200937966(-)	exon	ORC2		4.21935	0.0339122	38.99	0	69.8	0	0	0
3:32873818|32890821(+)	exon	TRIM71		4.21833	0.0339815	19.49	0	69.8	0	0	0
3:142748258|142796177(+)	intron	TRPC1		-4.22847	0.0339859	0	0	0	21.35	0	43.24
1:224231226|224250318(-)	exon	NVL		-4.22796	0.0340205	0	0	0	21.35	0	64.86
1:155378281|155459898(-)	exon	ASH1L	hsa_circ_0014581	4.21703	0.03407	0	0	69.8	0	0	0
5:80725453|80792844(+)	exon	MSH3	hsa_circ_0073173	-4.22702	0.0340878	0	0	0	57.61	38.48	0
2:27201350|27211533(-)	exon	SLC5A6		-4.22677	0.0341207	0	0	0	0	18.2	64.86
12:48071667|48096427(-)	exon	SENP1		-4.22625	0.0341398	0	0	0	0	0	32.43
22:46789312|46797620(+)	exon	TBC1D22A		-4.22574	0.0341746	0	0	0	0	0	54.05
20:44978443|45025130(+)	exon	STK4	hsa_circ_0060526	-1.5794	0.0342465	19.49	19.72	0	21.35	100.08	86.48
3:10045623|10049505(+)	exon	FANCD2		-4.22447	0.0342576	0	0	0	42.7	0	21.62
19:1241661|1242686(-)	intergenic_region			-1.87074	0.0342764	19.49	0	49.85	32.03	90.98	21.62
12:81199341|81233471(+)	exon	ACSS3		2.90935	0.0343761	48.73	29.58	19.94	0	0	0
17:59075647|59091340(-)	exon	TRIM37		-1.24509	0.0344372	97.47	39.44	0	32.03	90.98	75.67
1:5887286|5933329(-)	exon	NPHP4		-4.22122	0.0344829	0	0	0	21.35	0	54.05
4:127982939|128021238(+)	exon	ABHD18		1.8918	0.0344868	58.48	0	109.68	42.7	27.29	0
10:91827017|91842391(+)	exon	TNKS2	hsa_circ_0019107	-2.14506	0.0345194	0	29.58	0	32.03	72.78	64.86
16:89883351|89900794(+)	exon	TCF25		-4.2205	0.0345483	0	0	0	32.03	18.2	43.24
8:139730658|139732202(-)	exon	TRAPPC9		-4.22024	0.0345502	0	0	0	32.03	0	0
4:84826815|84850025(-)	exon	WDFY3		-4.22001	0.0345688	0	0	0	49.38	48.1	0
17:66132670|66183307(-)	exon	CEP112		-4.21847	0.0346745	0	0	0	0	0	64.86
2:71348753|71370005(+)	exon	ZNF638		-1.06742	0.0347625	0	39.44	99.71	42.7	127.37	75.67
2:15327750|15478289(-)	exon	NBAS		2.90546	0.0348173	68.23	19.72	49.85	0	0	0
8:28970043|29009182(+)	exon	HMBOX1		-4.21395	0.0349995	0	0	0	64.05	18.2	32.43
X:41210509|41217343(+)	exon	USP9X		-4.21395	0.0349995	0	0	0	64.05	18.2	32.43
11:28228871|28233585(+)	intron	METTL15	hsa_circ_0000282	-4.21338	0.0350542	0	0	0	0	27.29	64.86
1:244409485|244417752(-)	exon	ADSS2		-4.21297	0.0350569	0	0	0	0	41.15	57.72
4:139030902|139045389(+)	intron	NOCT		-4.21297	0.0350569	0	0	0	41.15	57.72	0
12:14423909|14438267(+)	exon	ATF7IP		-1.06503	0.0350653	38.99	59.16	79.77	96.08	127.37	108.1
8:96295098|96309622(+)	exon	PTDSS1	hsa_circ_0084973	-4.21298	0.0350729	0	0	0	0	18.2	54.05
22:50410559|50411377(-)	intron	PPP6R2		1.46773	0.0351223	68.23	39.44	49.85	0	72.78	21.62
10:42787168|42790511(+)	exon	BMS1		-1.08655	0.0351993	68.23	78.88	0	96.08	163.77	54.05
1:233112799|233208689(-)	intron	PCNX2	hsa_circ_0016954	-4.20841	0.0353736	0	0	0	21.35	0	0
22:19242775|19275830(-)	exon	CLTCL1		-4.20841	0.0353736	0	0	0	21.35	0	0
3:47678198|47693300(-)	exon	SMARCC1	hsa_circ_0006985	-4.20679	0.0355123	0	0	0	32.03	27.29	54.05
20:49849579|49864844(+)	exon	SLC9A8		-4.2058	0.0355817	0	0	0	42.7	27.29	0
12:67318684|67329041(+)	intergenic_region			-4.20565	0.0355867	0	0	0	0	18.2	64.86
22:43626447|43635216(-)	exon	EFCAB6		-4.20486	0.0356248	0	0	0	0	0	43.24
10:12400016|12403411(+)	intron	CAMK1D		-4.20476	0.0356543	0	0	0	42.7	27.29	43.24
4:83049166|83057408(+)	exon	COPS4	hsa_circ_0070265	1.76379	0.0357817	19.49	118.33	49.85	53.38	0	0
12:112306064|112309669(-)	exon	HECTD4		-4.20273	0.0357969	0	0	0	53.38	27.29	32.43
4:75860678|75864527(-)	exon	PPEF2		-2.90172	0.0358655	0	0	19.94	85.4	27.29	0
X:102834628|102878119(+)	exon			-4.20121	0.0359034	0	0	0	64.05	27.29	0
4:2952275|2956811(-)	exon	NOP14	hsa_circ_0068957	-1.99373	0.0359121	0	0	59.83	53.38	45.49	75.67
2:182976893|183003325(-)	exon	NCKAP1		-4.2001	0.0359798	0	0	0	0	18.2	0
4:3261332|3264061(+)	exon	MSANTD1		-4.20011	0.0359964	0	0	0	0	36.39	54.05
17:16098367|16101805(-)	exon	NCOR1	hsa_circ_0042170	1.77136	0.0361697	19.49	29.58	29.91	0	36.39	21.62
17:80139021|80141848(-)	exon	EIF4A3		-4.19671	0.0361982	0	0	0	42.7	0	0
2:99438601|99451501(-)	exon	REV1		-4.19682	0.0362296	0	0	0	21.35	36.39	0
22:45806959|45843733(+)	exon	ATXN10		-4.19682	0.0362296	0	0	0	21.35	36.39	0
4:124668984|124678905(-)	exon	ANKRD50		2.15787	0.0362297	58.48	39.44	19.94	0	0	0
3:44361365|44401334(+)	exon	TCAIM		-1.74726	0.0362427	0	0	0	42.7	63.69	54.05
22:46337779|46346544(+)	exon	TRMU		-1.08347	0.0362664	19.49	39.44	39.88	106.75	36.39	75.67
4:56973148|56974022(-)	exon	NOA1		-4.19629	0.0362665	0	0	0	21.35	36.39	21.62
14:59324128|59326991(+)	exon	DAAM1	hsa_circ_0032097	-1.98442	0.0362805	58.48	0	0	96.08	54.59	75.67
1:167397994|167413114(+)	exon	POU2F1		-4.19603	0.036285	0	0	0	21.35	36.39	32.43
13:40749138|40759106(-)	exon	MRPS31		2.15787	0.0362865	0	59.16	49.85	0	0	21.62
14:64442054|64454875(+)	exon	MTHFD1		-4.19563	0.0363044	0	0	0	21.35	27.29	21.62
X:19695612|19746441(-)	exon	SH3KBP1		-4.1955	0.0363054	0	0	0	21.35	18.2	0
16:15068169|15071251(-)	exon	RRN3		-4.19551	0.0363221	0	0	0	21.35	36.39	54.05
13:29532824|29553860(-)	exon	SLC7A1	hsa_circ_0003313	-4.19362	0.0364509	0	0	0	0	27.29	0
14:35007283|35008831(+)	exon	SRP54	hsa_circ_0031644	-4.19362	0.0364509	0	0	0	0	27.29	0
X:77520788|77593849(-)	exon	ATRX		-4.19306	0.036487	0	0	0	32.03	27.29	32.43
12:123214744|123223127(-)	exon	MPHOSPH9	hsa_circ_0029199	-2.3382	0.0364872	0	0	39.88	42.7	36.39	108.1
4:119525549|119542634(-)	exon	PDE5A		-4.19231	0.036544	0	0	0	0	27.29	54.05
4:6996325|7004924(+)	exon	TBC1D14	hsa_circ_0003201	-4.19231	0.036544	0	0	0	0	27.29	54.05
7:158644289|158664750(-)	exon	NCAPG2		-4.1922	0.0365575	0	0	0	42.7	36.39	0
19:5722594|5739439(+)	intron	CATSPERD		-4.18936	0.0367601	0	0	0	53.38	36.39	21.62
13:28143132|28177935(+)	intron	PAN3	hsa_circ_0007253	-4.18856	0.0367994	0	0	0	53.38	18.2	0
4:84829004|84850025(-)	exon	WDFY3	hsa_circ_0070345	-4.18701	0.0368964	0	0	0	21.35	0	0
1:193299208|193312103(+)	intergenic_region			-2.88893	0.0369195	0	0	0	64.05	18.2	43.24
7:2264298|2278305(-)	exon	SNX8		-4.18699	0.0369464	0	0	0	0	45.49	32.43
12:101723168|101730636(+)	exon	CHPT1		-4.18668	0.0369471	0	0	0	32.03	27.29	0
10:127008732|127012374(+)	exon	DOCK1	hsa_circ_0020433	-4.18672	0.0369653	0	0	0	0	45.49	43.24
12:38693657|38730358(-)	exon	CPNE8		-4.18672	0.0369653	0	0	0	0	45.49	43.24
5:79439010|79451121(-)	exon	HOMER1	hsa_circ_0073131	-4.18659	0.0369662	0	0	0	0	36.39	21.62
9:133339356|133346700(-)	exon	MED22		-4.1862	0.037003	0	0	0	0	45.49	64.86
19:8455405|8467584(+)	exon	HNRNPM		-1.36913	0.0371108	58.48	29.58	0	74.73	136.47	43.24
1:12455998|12460396(+)	exon	VPS13D		-4.18369	0.0371529	0	0	0	42.7	18.2	0
13:72908531|72973675(+)	exon	PIBF1		-4.18369	0.0371529	0	0	0	42.7	18.2	0
2:36387972|36479694(+)	intron	CRIM1		-4.18369	0.0371529	0	0	0	42.7	18.2	0
12:19253940|19265850(+)	exon	PLEKHA5	hsa_circ_0025544	-1.2736	0.0372733	0	19.72	39.88	42.7	72.78	75.67
15:89594415|89595611(+)	exon	TICRR	hsa_circ_0036730	-1.4275	0.0373077	0	29.58	39.88	149.46	81.88	54.05
5:143041816|143057747(+)	exon	ARHGAP26		-4.18127	0.0373401	0	0	0	21.35	27.29	21.62
17:75791760|75793536(+)	exon	UNK		-4.18001	0.0374497	0	0	0	32.03	45.49	32.43
2:176859741|176908419(-)	intergenic_region			-4.18001	0.0374497	0	0	0	32.03	45.49	32.43
9:33956079|34017189(-)	exon	UBAP2		-4.17991	0.0374518	0	0	0	0	36.39	0
5:446150|465845(+)	exon	EXOC3		-4.17847	0.0375614	0	0	0	42.7	45.49	0
7:139269394|139284574(+)	exon	UBN2		-4.17847	0.0375614	0	0	0	42.7	45.49	0
1:77783238|77815231(+)	exon	MIGA1	hsa_circ_0005225	1.74876	0.0376003	0	59.16	49.85	0	0	0
1:7985922|7991447(+)	intergenic_region			-2.88313	0.0376116	0	0	0	21.35	36.39	0
1:162587475|162597858(+)	exon	UAP1		-4.17713	0.0376401	0	0	0	42.7	27.29	0
1:241881916|241885507(+)	exon	EXO1		-4.17546	0.0377708	0	0	0	53.38	36.39	0
6:2779263|2783561(+)	exon	WRNIP1	hsa_circ_0075456	1.11364	0.0379833	107.22	59.16	69.8	32.03	63.69	75.67
21:43967946|43971490(+)	exon	AGPAT3		1.20982	0.0380068	146.2	49.3	59.83	42.7	54.59	43.24
2:37049653|37062050(-)	exon	HEATR5B		-4.17199	0.0380226	0	0	0	0	27.29	0
3:15232519|15233973(+)	exon	CAPN7		-1.96996	0.0380369	0	29.58	0	64.05	54.59	64.86
2:71363153|71380565(+)	exon	ZNF638		-2.31126	0.038136	0	39.44	0	32.03	36.39	0
17:77948769|77949410(-)	intergenic_region			-4.16931	0.0382473	0	0	0	21.35	54.59	0
4:12889718|12890006(-)	intergenic_region			-2.32213	0.0383402	19.49	0	19.94	0	36.39	0
13:77171492|77180318(-)	exon	MYCBP2		1.02315	0.0384089	116.96	118.33	69.8	53.38	63.69	64.86
13:35040933|35048684(+)	exon	NBEA		-2.88028	0.038467	0	0	19.94	32.03	45.49	64.86
3:51229512|51237590(+)	exon	DOCK3		-4.16605	0.0384815	0	0	0	0	45.49	0
1:62631240|62663130(-)	exon	DOCK7		-4.16561	0.0385009	0	0	0	32.03	36.39	0
13:28256292|28292511(+)	exon	PAN3		-4.16538	0.0385218	0	0	0	0	36.39	0
17:43099775|43124115(-)	exon	BRCA1		-4.16538	0.0385218	0	0	0	0	36.39	0
1:110040635|110046751(+)	exon	STRIP1		-4.16525	0.0385406	0	0	0	0	45.49	32.43
1:1256045|1263386(-)	exon	UBE2J2		1.3373	0.03856	58.48	78.88	49.85	0	45.49	0
11:116759074|116765446(-)	exon	BUD13		-1.63957	0.0385605	0	39.44	49.85	32.03	54.59	86.48
11:85981129|85990399(-)	exon	PICALM	hsa_circ_0023901	1.73529	0.0385711	77.98	59.16	69.8	0	0	64.86
9:125337018|125346941(+)	exon	GAPVD1	hsa_circ_0007111	1.66506	0.0385941	68.23	49.3	69.8	42.7	27.29	0
11:46443488|46508370(-)	exon	AMBRA1		-1.55362	0.0387402	68.23	29.58	0	0	145.57	86.48
2:111843412|111878971(-)	exon	ANAPC1		-4.16224	0.0387691	0	0	0	53.38	54.59	0
16:16007816|16036603(+)	exon	ABCC1	hsa_circ_0038076	-1.15432	0.0388585	19.49	59.16	0	32.03	81.88	43.24
8:66841024|66850920(+)	exon	C8orf44-SGK3		-4.16066	0.0388715	0	0	0	21.35	36.39	0
9:93497471|93498886(+)	exon	FAM120A	hsa_circ_0087546	-4.16009	0.0389463	0	0	0	0	63.69	0
9:33060465|33068934(-)	exon	SMU1	hsa_circ_0086631	-2.31122	0.0389472	0	19.72	0	64.05	72.78	64.86
6:98880553|98934879(-)	exon	FBXL4		1.10902	0.038971	97.47	49.3	189.45	21.35	54.59	43.24
10:94594695|94597111(+)	exon	HELLS		-4.15941	0.0389871	0	0	0	0	54.59	0
1:232490874|232515608(-)	exon	SIPA1L2		-1.63516	0.0392299	29.24	19.72	0	42.7	54.59	75.67
10:77853354|77869197(-)	exon	DLG5		1.64649	0.0394601	29.24	108.47	59.83	21.35	0	0
13:60439688|60510755(+)	exon	TDRD3		-1.09426	0.0396717	0	59.16	89.74	64.05	45.49	64.86
2:73519775|73573424(+)	exon	ALMS1	hsa_circ_0055241	1.51823	0.0399108	68.23	59.16	19.94	0	72.78	0
13:77205256|77206825(-)	exon	MYCBP2		-4.14604	0.0399137	0	0	0	0	72.78	0
4:99034230|99048876(+)	exon	METAP1		1.167	0.0399171	77.98	88.75	59.83	32.03	63.69	0
11:117338566|117380705(+)	exon	CEP164		-4.14399	0.0400264	0	0	0	0	45.49	0
16:15620451|15621911(-)	exon	MARF1	hsa_circ_0038047	-4.14399	0.0400264	0	0	0	0	45.49	0
4:2953511|2956811(-)	exon	NOP14		-1.35861	0.0400438	0	0	19.94	53.38	63.69	75.67
18:12801970|12836891(-)	exon	PTPN2		-2.54698	0.0400889	0	0	0	53.38	45.49	0
16:22349279|22349849(-)	exon	CDR2	hsa_circ_0004682	-1.11831	0.0401774	29.24	59.16	0	96.08	72.78	140.53
15:85664563|85693451(+)	exon	AKAP13		-2.85333	0.0402204	0	19.72	0	42.7	27.29	0
6:166934091|166952548(-)	exon	RNASET2	hsa_circ_0078663	-1.30359	0.040637	48.73	0	0	74.73	0	0
2:206056198|206063244(-)	exon	INO80D		1.56688	0.0409189	48.73	78.88	59.83	53.38	18.2	0
2:153944394|153944639(+)	exon	GALNT13		-4.13132	0.0409228	0	0	0	0	81.88	21.62
1:246186743|246330537(-)	exon	SMYD3		-4.13048	0.0409627	0	0	0	0	63.69	0
7:44674411|44675268(+)	exon	OGDH	hsa_circ_0005004	2.90214	0.0409983	19.49	59.16	19.94	0	18.2	0
7:67055835|67083539(+)	exon	TYW1	hsa_circ_0003962	1.96769	0.0410191	38.99	59.16	59.83	64.05	0	0
17:1258560|1259559(-)	intergenic_region			-4.12703	0.0412152	0	0	0	21.35	81.88	0
2:32439508|32445668(+)	exon	BIRC6		-1.82228	0.041241	29.24	39.44	0	53.38	45.49	64.86
17:82756165|82884202(+)	exon	TBCD		-4.12368	0.0414399	0	0	0	0	72.78	0
18:34806219|34827676(+)	exon	DTNA		2.58715	0.0415419	19.49	39.44	0	0	27.29	0
1:150946886|150951481(+)	exon	SETDB1	hsa_circ_0014061	1.56238	0.0416247	38.99	59.16	69.8	0	27.29	54.05
2:130913986|130946635(+)	exon	ARHGEF4		-2.11153	0.041688	0	0	0	53.38	27.29	32.43
12:22478313|22484888(-)	exon	C2CD5		2.16311	0.041818	19.49	108.47	19.94	0	45.49	0
15:89582686|89582965(+)	exon	TICRR	hsa_circ_0036726	2.31254	0.0418596	19.49	39.44	39.88	0	0	21.62
6:104811311|104843298(-)	exon	HACE1	hsa_circ_0005011	2.58451	0.0419372	68.23	29.58	29.91	0	27.29	0
X:131768549|131785258(-)	exon			-1.71846	0.0420112	29.24	0	29.91	74.73	0	43.24
5:69432527|69433093(+)	exon	MARVELD2		-1.95258	0.0420127	19.49	0	0	64.05	118.28	75.67
4:26386353|26420725(+)	exon	RBPJ		1.49307	0.042145	48.73	88.75	59.83	0	54.59	0
9:128982549|128983550(+)	exon	NUP188		-1.08322	0.0422117	0	59.16	59.83	128.11	45.49	86.48
4:53383773|53396061(+)	intron	FIP1L1		-1.62565	0.0422299	0	0	49.85	53.38	100.08	43.24
4:77742141|77756951(-)	exon	CNOT6L		1.85589	0.0422317	77.98	19.72	29.91	32.03	36.39	0
4:84836929|84860622(-)	exon	WDFY3		2.58232	0.0422674	19.49	19.72	19.94	0	27.29	0
12:120557282|120560886(+)	exon	RNF10	hsa_circ_0008803	-1.29491	0.0423002	48.73	39.44	49.85	74.73	54.59	86.48
13:25265819|25267941(-)	exon	MTMR6	hsa_circ_0029779	4.12709	0.0424813	0	78.88	0	0	0	0
10:70206264|70209685(-)	exon	PPA1		-2.83603	0.0424835	0	19.72	0	96.08	63.69	0
1:22078429|22097968(+)	exon	CDC42		-1.24825	0.0426128	0	49.3	69.8	138.78	45.49	86.48
3:196019880|196027260(-)	intron			4.12396	0.0427073	0	78.88	19.94	0	0	0
2:120019077|120042110(+)	exon	EPB41L5	hsa_circ_0056264	2.29518	0.0428396	68.23	39.44	39.88	0	0	43.24
7:100220760|100353123(+)	intergenic_region			-4.10308	0.0429084	0	0	0	0	100.08	0
7:30323642|30362456(+)	exon	ZNRF2		-4.10308	0.0429084	0	0	0	0	100.08	0
9:35057376|35068362(-)	exon	VCP		-1.8216	0.0431693	0	0	29.91	42.7	63.69	54.05
9:75986132|76027037(+)	exon	PCSK5	hsa_circ_0087229	-1.81873	0.0431698	29.24	0	0	53.38	72.78	54.05
12:30711566|30753559(-)	exon	CAPRIN2		2.88562	0.0432102	29.24	0	79.77	0	18.2	0
11:9160713|9181084(-)	exon	DENND5A		4.11639	0.0432527	0	49.3	0	0	0	0
7:149552801|149558839(-)	exon		hsa_circ_0082875	4.11624	0.0432636	0	49.3	0	0	0	0
10:124484139|124498128(+)	exon	LHPP	hsa_circ_0020311	-1.61785	0.0432901	29.24	19.72	39.88	106.75	0	86.48
1:203720549|203722689(+)	exon	ATP2B4	hsa_circ_0016102	4.11481	0.0433669	38.99	39.44	0	0	0	0
8:42950388|42986795(+)	exon	HOOK3	hsa_circ_0084161	4.11481	0.0433669	38.99	39.44	0	0	0	0
4:150817124|150831976(-)	exon	LRBA		-1.00858	0.043371	77.98	69.02	49.85	181.48	100.08	108.1
6:105115686|105133588(-)	exon	BVES	hsa_circ_0077528	2.29131	0.0433904	0	29.58	39.88	0	0	21.62
4:83439863|83446086(-)	exon	HELQ		4.11441	0.0433961	29.24	39.44	0	0	0	0
16:74630781|74652122(-)	exon	RFWD3		-4.12491	0.0434488	0	0	0	0	0	82.3
2:47429742|47480871(+)	exon	MSH2		4.1131	0.0434941	0	49.3	19.94	0	0	0
12:100170937|100180716(-)	intergenic_region			4.11276	0.0435169	0	39.44	0	0	0	0
3:122442038|122452064(-)	exon	KPNA1		4.11231	0.0435498	0	39.44	0	0	0	0
12:94375886|94403262(-)	exon	CEP83		-4.12298	0.0435892	0	0	0	0	0	75.67
12:117165485|117177641(-)	exon	FBXO21		4.11166	0.043598	38.99	39.44	19.94	0	0	0
12:30713785|30726088(-)	exon	CAPRIN2		4.11166	0.043598	38.99	39.44	19.94	0	0	0
9:17309058|17416189(+)	exon	CNTLN	hsa_circ_0086421	4.11144	0.0436153	0	49.3	29.91	0	0	0
11:63718702|63721032(+)	exon	RTN3	hsa_circ_0022602	4.11129	0.0436263	0	49.3	29.91	0	0	0
2:119809837|119862643(+)	exon	PTPN4	hsa_circ_0056233	4.11077	0.0436612	29.24	29.58	0	0	0	0
4:185247294|185323800(+)	exon	SNX25	hsa_circ_0071553	4.11056	0.0436788	19.49	39.44	19.94	0	0	0
3:197817176|197820430(+)	exon	LRCH3	hsa_circ_0068727	4.11047	0.0436833	29.24	29.58	0	0	0	0
6:53269087|53290189(-)	exon	ELOVL5		4.11041	0.0436898	19.49	39.44	19.94	0	0	0
15:63537025|63563008(+)	exon	USP3	hsa_circ_0035653	4.10946	0.0437598	0	39.44	19.94	0	0	0
18:23773497|23784157(+)	exon	LAMA3		4.10946	0.0437598	0	39.44	19.94	0	0	0
11:18570214|18578808(-)	exon	UEVLD	hsa_circ_0021472	4.10916	0.0437819	0	39.44	19.94	0	0	0
15:65463761|65500779(-)	exon	DPP8		4.10859	0.0438214	0	29.58	0	0	0	0
15:67630888|67646469(+)	exon	MAP2K5		4.10857	0.0438238	48.73	29.58	19.94	0	0	0
10:85723003|85729614(-)	exon	GRID1		4.10801	0.0438633	48.73	19.72	0	0	0	0
1:225554906|225600362(-)	intron	ENAH		4.1078	0.0438818	0	39.44	29.91	0	0	0
17:60683982|60689761(+)	exon	BCAS3		4.1078	0.0438818	0	39.44	29.91	0	0	0
6:43002452|43003099(-)	intron	PPP2R5D		4.10768	0.0438874	38.99	19.72	0	0	0	0
19:1356324|1369646(+)	exon	PWWP3A	hsa_circ_0048220	4.10753	0.0438985	38.99	19.72	0	0	0	0
5:138011008|138021197(-)	exon	FAM13B		-4.11866	0.0439051	0	0	0	21.35	0	54.05
14:70988567|71089342(+)	exon	PCNX1	hsa_circ_0032414	4.10738	0.0439095	38.99	19.72	0	0	0	0
16:74915870|74942826(-)	exon	WDR59	hsa_circ_0040517	4.10738	0.0439095	38.99	19.72	0	0	0	0
12:110538144|110551968(-)	exon	PPTC7		-2.09386	0.0439572	0	29.58	19.94	0	63.69	97.29
1:28491650|28493091(+)	exon	PHACTR4	hsa_circ_0011143	4.10669	0.0439624	19.49	29.58	19.94	0	0	0
16:74491001|74508925(-)	exon	GLG1		4.10669	0.0439624	19.49	29.58	19.94	0	0	0
17:44853296|44855004(-)	exon	EFTUD2		4.10636	0.0439867	38.99	29.58	29.91	0	0	0
4:20491761|20511137(+)	exon	SLIT2	hsa_circ_0008407	-2.0984	0.0440248	0	0	0	0	36.39	64.86
3:98756369|98772916(+)	exon	ST3GAL6		1.01824	0.0440409	97.47	49.3	89.74	96.08	81.88	54.05
11:3695449|3700839(-)	exon	NUP98		-4.11677	0.0440437	0	0	0	32.03	0	32.43
14:73892027|73905083(+)	exon			-4.11649	0.044064	0	0	0	32.03	0	43.24
8:17558295|17562110(+)	exon	SLC7A2	hsa_circ_0005805	1.25407	0.0440659	77.98	29.58	39.88	21.35	36.39	64.86
2:108794540|108856970(+)	exon	CCDC138		4.10524	0.0440671	0	19.72	0	0	0	0
2:63968957|63981887(-)	exon	VPS54		4.10524	0.0440671	0	19.72	0	0	0	0
1:32368447|32376741(-)	exon	BSDC1		-4.11566	0.0441251	0	0	0	32.03	0	75.67
2:43712225|43741126(+)	exon	PLEKHH2		-4.11566	0.0441251	0	0	0	32.03	0	75.67
X:12799207|12822867(+)	exon	PRPS2		4.10415	0.0441504	29.24	29.58	39.88	0	0	0
17:76047906|76057543(-)	exon	SRP68		4.10369	0.0441793	97.47	0	0	0	0	0
1:224400950|224411565(-)	exon	WDR26		-2.82305	0.0442369	0	19.72	0	0	72.78	43.24
1:44756319|44761067(-)	intron	KIF2C		-4.11405	0.044244	0	0	0	42.7	0	43.24
5:71532308|71548745(+)	exon	BDP1		-1.93973	0.0442606	0	19.72	0	64.05	0	43.24
1:224371850|224372677(+)	intron	CNIH4		4.10226	0.0442902	0	29.58	39.88	0	0	0
3:14164813|14173062(-)	exon	XPC		4.10226	0.0442902	0	29.58	39.88	0	0	0
12:31413436|31426424(-)	exon	DENND5B		4.1018	0.0443192	68.23	0	0	0	0	0
5:69419371|69433093(+)	exon	MARVELD2	hsa_circ_0072791	1.53433	0.0443334	68.23	49.3	79.77	42.7	0	32.43
5:181238099|181241639(-)	exon	RACK1	hsa_circ_0075388	4.10147	0.0443435	58.48	0	0	0	0	0
6:150905650|150949133(+)	exon	MTHFD1L		4.10147	0.0443435	58.48	0	0	0	0	0
2:32575156|32611582(+)	exon	BIRC6		4.10132	0.0443547	58.48	0	0	0	0	0
12:96009094|96019240(-)	exon	LTA4H		4.10092	0.0443847	48.73	0	0	0	0	0
14:22947171|22950410(-)	exon	HAUS4	hsa_circ_0031256	4.10082	0.044397	0	29.58	49.85	0	0	0
1:173980809|173984619(-)	exon	RC3H1	hsa_circ_0015322	4.10069	0.0444015	48.73	0	0	0	0	0
11:46076754|46084302(-)	exon	PHF21A		-1.70581	0.0444054	29.24	0	19.94	85.4	63.69	64.86
17:44110729|44117704(-)	exon	HDAC5	hsa_circ_0044025	4.10067	0.0444082	0	29.58	49.85	0	0	0
2:1137622|1209230(+)	exon	SNTG2	hsa_circ_0052428	4.10054	0.0444127	48.73	0	0	0	0	0
17:61889786|61897739(-)	exon	INTS2	hsa_circ_0045047	4.10048	0.0444203	0	19.72	29.91	0	0	0
10:35030506|35030791(-)	intron	CUL2		4.10036	0.0444259	38.99	0	0	0	0	0
16:56458548|56462634(+)	exon	OGFOD1	hsa_circ_0039444	4.10036	0.0444259	38.99	0	0	0	0	0
3:184964468|184983094(+)	exon	VPS8		4.10036	0.0444259	38.99	0	0	0	0	0
1:223990491|223991435(-)	intron			4.10014	0.0444427	38.99	0	0	0	0	0
9:69046385|69065043(+)	exon	FXN		-4.11132	0.0444452	0	0	0	53.38	0	54.05
13:100634805|100642311(-)	exon	TMTC4	hsa_circ_0030782	4.09981	0.0444671	29.24	0	0	0	0	0
6:43533907|43536756(-)	intron	POLR1C		4.09943	0.0444952	29.24	0	0	0	0	0
2:196995379|197000502(-)	exon	ANKRD44	hsa_circ_0057611	4.09928	0.0445064	29.24	0	0	0	0	0
8:123084162|123109620(+)	exon	TBC1D31		2.83748	0.0445187	0	59.16	19.94	0	0	0
3:125288103|125315053(-)	exon	ZNF148		4.09902	0.0445253	19.49	0	0	0	0	0
5:122799692|122808355(+)	exon	SNX2		4.09887	0.0445365	19.49	0	0	0	0	0
9:127291168|127325095(+)	exon	GARNL3		4.09882	0.0445445	29.24	19.72	49.85	0	0	0
5:179841907|179851424(-)	exon	MRNIP		4.09852	0.0445668	0	19.72	39.88	0	0	0
8:42925557|42964474(+)	exon	HOOK3		-4.10978	0.0445673	0	0	0	0	65.84	19.24
5:55327716|55366875(+)	exon	MTREX		2.83768	0.0445852	58.48	49.3	29.91	0	0	21.62
2:9509979|9523338(-)	exon	ADAM17	hsa_circ_0052566	4.09799	0.0446028	58.48	0	19.94	0	0	0
1:21089138|21126199(-)	intron	EIF4G3		-4.10915	0.0446062	0	0	0	64.05	0	43.24
20:36904157|36905503(-)	exon	SAMHD1	hsa_circ_0060221	-4.10915	0.0446062	0	0	0	64.05	0	43.24
3:194419879|194431892(-)	exon	ATP13A3		-4.10922	0.0446085	0	0	0	0	0	21.62
2:206046504|206063244(-)	exon	INO80D		1.47188	0.0446091	48.73	69.02	89.74	32.03	27.29	21.62
4:139058669|139116807(-)	exon	ELF2		4.09784	0.0446136	48.64	39.95	0	0	0	0
2:20278195|20333063(-)	intron	PUM2		4.09776	0.0446192	0	40.54	49.93	0	0	0
18:31626283|31631146(-)	exon	B4GALT6		4.09769	0.0446249	32.43	59.92	0	0	0	0
15:84764707|84784895(+)	exon	ZNF592		-4.10894	0.0446291	0	0	0	0	0	32.43
12:116096669|116119779(-)	intron	MED13L		4.09759	0.0446329	48.73	0	19.94	0	0	0
14:49647293|49674427(-)	exon	POLE2	hsa_circ_0031781	4.09759	0.0446329	48.73	0	19.94	0	0	0
12:56642458|56643958(-)	exon	ATP5F1B		-4.1078	0.0447059	0	0	0	74.73	0	0
12:57046552|57048343(-)	exon	MYO1A		4.09632	0.0447271	29.24	0	19.94	0	0	0
3:185428497|185437630(+)	exon	MAP3K13		-4.10755	0.0447323	0	0	0	0	0	86.48
5:170878097|170953702(+)	exon	RANBP17		-4.10755	0.0447323	0	0	0	0	0	86.48
3:39063050|39069744(+)	exon	WDR48		4.09609	0.0447441	29.24	0	19.94	0	0	0
2:134250050|134318739(+)	intron	MGAT5		4.09592	0.0447576	48.73	0	29.91	0	0	0
4:176168672|176173369(+)	exon	WDR17		4.09546	0.0447913	19.49	0	19.94	0	0	0
10:16484337|16505160(+)	exon	PTER		4.09481	0.044841	58.48	0	39.88	0	0	0
9:97170607|97200565(-)	exon			4.0945	0.0448632	0	0	19.94	0	0	0
6:154410343|154422983(-)	exon	CNKSR3		4.09442	0.0448689	0	0	19.94	0	0	0
3:50108070|50109688(+)	exon	RBM5	hsa_circ_0065808	4.09435	0.0448746	0	0	19.94	0	0	0
9:112078538|112105848(-)	intron	SUSD1		4.09435	0.0448746	0	0	19.94	0	0	0
7:65979399|65980409(-)	exon	GUSB	hsa_circ_0007622	4.09425	0.0448824	19.49	0	29.91	0	0	0
1:153752279|153757763(+)	exon	INTS3	hsa_circ_0014295	4.09402	0.0448994	19.49	0	29.91	0	0	0
17:42720273|42727763(-)	exon	EZH1		4.09369	0.0449243	38.99	0	39.88	0	0	0
1:210513153|210529873(+)	intron	HHAT		-4.10478	0.0449302	0	0	0	85.4	0	21.62
6:31743904|31744581(+)	exon	MSH5		-4.10486	0.0449324	0	0	0	21.35	0	0
1:235791699|235793612(-)	exon	LYST	hsa_circ_0017091	4.09354	0.0449357	38.99	0	39.88	0	0	0
17:28132620|28172618(+)	exon	NLK		4.09354	0.0449357	38.99	0	39.88	0	0	0
17:61715951|61793729(-)	exon	BRIP1		4.09354	0.0449357	38.99	0	39.88	0	0	0
5:43122039|43161931(+)	exon	ZNF131	hsa_circ_0001479	4.09298	0.0449772	0	0	29.91	0	0	0
7:33637764|33642918(+)	exon	BBS9		4.0929	0.0449829	0	0	29.91	0	0	0
1:224418260|224424719(-)	exon	WDR26		4.0929	0.0449831	29.24	0	39.88	0	0	0
2:121387122|121410969(-)	exon	CLASP1		4.09283	0.0449886	0	0	29.91	0	0	0
11:108288977|108289801(+)	exon	ATM		4.09275	0.0449943	0	0	29.91	0	0	0
2:8817618|8827129(-)	exon	KIDINS220		4.09275	0.0449943	0	0	29.91	0	0	0
14:35000936|35011659(+)	exon	SRP54		4.0926	0.0450057	0	0	29.91	0	0	0
10:119796715|119804297(+)	exon	INPP5F		4.09257	0.0450081	48.73	0	49.85	0	0	0
20:34424480|34462221(+)	exon	ITCH		4.09257	0.0450081	48.73	0	49.85	0	0	0
2:189689527|189696369(+)	exon	ANKAR	hsa_circ_0057472	4.09214	0.0450442	0	19.72	79.77	0	0	0
9:85618983|85655320(-)	exon	AGTPBP1		4.09214	0.0450442	0	19.72	79.77	0	0	0
3:3777725|3791453(-)	intron	SUMF1		2.51904	0.0450806	97.47	59.16	19.94	0	0	0
14:60982508|61030523(+)	exon	SLC38A6	hsa_circ_0032120	4.09123	0.0451086	0	0	39.88	0	0	0
16:11488709|11491845(-)	exon			4.09123	0.0451086	0	0	39.88	0	0	0
1:46632759|46645256(-)	exon	ATPAF1		4.09115	0.0451143	0	0	39.88	0	0	0
4:16238771|16289045(+)	exon			-4.10239	0.0451162	0	0	0	32.03	0	0
9:120763738|120776226(-)	exon	FBXW2		-4.10239	0.0451162	0	0	0	32.03	0	0
9:122998597|123020459(+)	exon	RABGAP1		-4.10239	0.0451162	0	0	0	32.03	0	0
17:40132034|40133899(+)	exon	MSL1	hsa_circ_0043502	2.85258	0.0451282	19.49	0	89.74	0	0	0
16:30800205|30802470(+)	intergenic_region			-4.10215	0.0451382	0	0	0	0	57.61	28.86
7:6014902|6015352(+)	exon	AIMP2		-4.10215	0.0451382	0	0	0	57.61	28.86	0
12:68824363|68824651(+)	exon	MDM2	hsa_circ_0027493	-1.45101	0.0451745	0	59.16	19.94	21.35	90.98	75.67
3:97877897|97915736(+)	exon	CRYBG3		4.09034	0.0451758	38.99	0	59.83	0	0	0
1:155370504|155439068(-)	exon	ASH1L		-4.10155	0.0451789	0	0	0	32.03	0	32.43
8:98133949|98134659(+)	exon	POP1		4.08978	0.0452176	0	0	49.85	0	0	0
17:67886128|67894165(+)	exon	BPTF	hsa_circ_0045443	-4.10099	0.0452207	0	0	0	32.03	0	54.05
10:103605798|103627202(-)	exon	SH3PXD2A		-4.10103	0.0452218	0	0	0	0	0	43.24
13:96184850|96194083(+)	intron	HS6ST3		4.08963	0.045229	0	0	49.85	0	0	0
6:109419187|109436199(-)	exon	PPIL6		2.83228	0.0452358	77.98	29.58	39.88	0	0	0
10:99894946|99909146(-)	exon	DNMBP	hsa_circ_0019491	4.0894	0.0452462	0	0	49.85	0	0	0
14:102968253|102970261(-)	exon	CDC42BPB	hsa_circ_0006809	2.51767	0.0452943	58.48	49.3	0	0	0	0
12:929764|930144(-)	exon	RAD52	hsa_circ_0024991	4.0881	0.045344	0	0	59.83	0	0	0
10:49841950|49861663(-)	exon	PARG		-1.28235	0.0453773	38.99	29.58	39.88	85.4	81.88	86.48
3:47670658|47680508(-)	exon	SMARCC1		4.08642	0.0454709	0	0	69.8	0	0	0
2:201733276|201744429(-)	exon	ALS2		4.08619	0.0454881	0	0	69.8	0	0	0
20:36935029|36941111(-)	exon	SAMHD1		-4.09721	0.0455085	0	0	0	21.35	0	0
7:6111125|6145656(+)	exon	USP42		-4.09636	0.0455717	0	0	0	21.35	0	32.43
10:99716348|99727563(-)	exon	COX15		2.82973	0.0455914	19.49	39.44	69.8	0	0	0
5:177440700|177441990(+)	exon	GRK6		4.08474	0.0455981	0	0	79.77	0	0	0
8:10788537|10790978(-)	intron	PINX1		4.08474	0.0455981	0	0	79.77	0	0	0
2:185950644|186086370(-)	intergenic_region			-4.0958	0.0456139	0	0	0	21.35	0	54.05
17:54938924|54947312(+)	exon	TOM1L1	hsa_circ_0005652	-4.09591	0.0456299	0	0	0	0	18.2	0
3:142748258|142804630(+)	exon	TRPC1		-4.09591	0.0456299	0	0	0	0	18.2	0
3:44629065|44631221(+)	exon	ZNF197		-4.09506	0.0456933	0	0	0	0	18.2	32.43
20:34471444|34507908(+)	exon	ITCH		-4.09473	0.0456948	0	0	0	32.03	0	0
14:88568039|88578140(+)	exon	ZC3H14		-4.09449	0.0457171	0	0	0	0	49.38	38.48
15:88626146|88630335(+)	exon	AEN		-4.09449	0.0457171	0	0	0	49.38	38.48	0
1:48446505|48453131(-)	intron	SPATA6		-4.0936	0.0457795	0	0	0	32.03	0	43.24
7:98930633|98937820(+)	exon	TRRAP		-4.0936	0.0457795	0	0	0	32.03	0	43.24
11:46508191|46512813(-)	exon	AMBRA1	hsa_circ_0003110	-4.09364	0.0457807	0	0	0	0	0	32.43
16:15044334|15048099(-)	exon	NTAN1		-4.09336	0.0458019	0	0	0	0	0	43.24
2:241325993|241343093(+)	exon	SEPTIN2	hsa_circ_0059053	2.51434	0.0458192	77.98	49.3	49.85	0	0	0
15:82382211|82382879(+)	intron			-4.09279	0.0458443	0	0	0	0	0	64.86
22:50676622|50679428(+)	exon	SHANK3		-4.09279	0.0458443	0	0	0	0	0	64.86
7:131375424|131388972(+)	exon	MKLN1	hsa_circ_0082398	2.10957	0.0460645	38.99	69.02	29.91	0	18.2	32.43
11:68548067|68576043(+)	exon	PPP6R3	hsa_circ_0023229	2.82622	0.0460841	0	29.58	79.77	0	0	0
16:70526587|70544533(+)	exon	SF3B3		1.20122	0.0461076	68.23	118.33	59.83	21.35	0	64.86
17:59910562|59936541(+)	exon	RPS6KB1	hsa_circ_0044900	-4.08895	0.0461353	0	0	0	21.35	0	21.62
X:44961284|45037689(+)	exon	KDM6A		1.07783	0.0461371	77.98	118.33	89.74	106.75	27.29	21.62
1:45058609|45088237(-)	exon	ZSWIM5		-4.08838	0.046178	0	0	0	21.35	0	43.24
18:56923922|56939393(+)	exon	WDR7	hsa_circ_0006389	1.1026	0.0461963	68.23	69.02	169.51	64.05	18.2	21.62
3:129844520|129880559(-)	intron	TMCC1		-4.08702	0.0462815	0	0	0	32.03	0	0
7:102757854|102849400(+)	intergenic_region			-4.08704	0.0463003	0	0	0	32.03	18.2	54.05
15:100254136|100281401(-)	exon	ADAMTS17		-4.08678	0.0463041	0	0	0	0	41.15	48.1
22:32268288|32287387(+)	intergenic_region			2.82516	0.0463285	38.99	0	49.85	0	0	21.62
1:20950003|21111383(-)	exon	EIF4G3	hsa_circ_0010479	-4.08617	0.0463459	0	0	0	32.03	0	32.43
20:49076980|49089746(+)	exon	CSE1L	hsa_circ_0060750	-4.08617	0.0463459	0	0	0	32.03	0	32.43
9:37495169|37495986(+)	exon	POLR1E	hsa_circ_0087071	-4.08617	0.0463459	0	0	0	32.03	0	32.43
1:169298556|169324469(-)	exon	NME7		-4.08593	0.0463685	0	0	0	0	0	32.43
22:24302195|24347176(+)	exon	SPECC1L-ADORA2A	hsa_circ_0062602	-1.09656	0.0463906	38.99	0	89.74	85.4	63.69	54.05
2:42295125|42317524(+)	exon	EML4		-4.08536	0.0464115	0	0	0	0	0	54.05
22:29978442|29979052(+)	exon	MTMR3	hsa_circ_0062808	-1.69544	0.0464389	0	0	0	53.38	72.78	64.86
15:50739680|50748870(-)	exon	SPPL2A		-4.08477	0.0464486	0	0	0	74.73	0	0
10:15558074|15592304(-)	exon	ITGA8	hsa_circ_0017837	1.45091	0.0465271	58.48	69.02	49.85	21.35	0	0
5:80678927|80813741(+)	exon	MSH3	hsa_circ_0073172	-1.69448	0.0466286	0	0	0	32.03	81.88	86.48
6:15627343|15637804(-)	exon	DTNBP1	hsa_circ_0075682	-4.08261	0.0466376	0	0	0	53.38	18.2	32.43
5:37238857|37243119(-)	exon	CPLANE1	hsa_circ_0001474	2.11155	0.0466411	77.98	29.58	49.85	0	0	0
9:105506399|105539351(+)	exon	FSD1L		1.39569	0.0467484	0	108.47	79.77	0	27.29	21.62
17:18340043|18340813(-)	exon	SHMT1	hsa_circ_0042338	-1.15709	0.0467501	29.24	0	39.88	64.05	27.29	43.24
18:62830035|62945271(+)	exon	PHLPP1		-2.82337	0.0467571	0	0	0	64.05	0	32.43
20:44978443|44995257(+)	exon	STK4	hsa_circ_0060523	-4.08096	0.0467639	0	0	0	64.05	18.2	0
1:10275428|10292122(+)	exon	KIF1B		-4.08062	0.0468083	0	0	0	0	27.29	21.62
14:30628209|30643405(+)	exon	SCFD1		-4.08047	0.0468097	0	0	0	0	18.2	0
2:239156652|239190077(-)	exon	HDAC4	hsa_circ_0058906	-4.08033	0.04683	0	0	0	0	27.29	32.43
4:128992167|129039096(-)	exon	SCLT1	hsa_circ_0001440	-4.08005	0.0468518	0	0	0	0	27.29	43.24
2:61493894|61533903(-)	exon	XPO1		-4.07952	0.0468534	0	0	0	64.05	0	0
2:15461201|15539356(-)	exon	NBAS	hsa_circ_0052769	-4.07976	0.0468735	0	0	0	0	27.29	54.05
6:41686090|41691235(-)	exon	TFEB	hsa_circ_0076301	-4.07976	0.0468735	0	0	0	0	27.29	54.05
1:52263773|52295977(+)	exon	ZFYVE9		-4.07927	0.0468763	0	0	0	32.03	0	0
22:41459941|41460487(-)	exon	PHF5A	hsa_circ_0002674	1.34992	0.0468872	77.98	49.3	29.91	0	36.39	0
6:109641518|109662663(-)	exon	AK9		-4.07933	0.0468966	0	0	0	0	18.2	43.24
8:47794290|47798397(-)	exon	PRKDC	hsa_circ_0084276	-4.07933	0.0468966	0	0	0	0	18.2	43.24
6:158573420|158585425(+)	exon	TMEM181		2.10446	0.0469156	126.71	29.58	39.88	0	18.2	0
1:117405549|117442325(+)	exon	MAN1A2	hsa_circ_0013735	-4.07919	0.046917	0	0	0	0	27.29	75.67
3:149852516|149921227(+)	exon	RNF13	hsa_circ_0067721	-1.1916	0.0469337	68.23	19.72	69.8	42.7	36.39	75.67
5:133006759|133022906(-)	exon	ZCCHC10	hsa_circ_0003329	-4.07876	0.0469401	0	0	0	0	18.2	64.86
14:52997670|53043755(-)	intergenic_region			-4.07594	0.0471486	0	0	0	85.4	18.2	0
14:58304944|58318805(+)	exon	ARID4A	hsa_circ_0032081	-4.07474	0.0472592	0	0	0	21.35	27.29	54.05
7:6466071|6469754(-)	exon	KDELR2	hsa_circ_0003948	-2.81048	0.0472693	0	19.72	0	42.7	0	21.62
1:233160283|233208689(-)	exon	PCNX2	hsa_circ_0006635	1.19692	0.0472827	87.72	49.3	69.8	42.7	0	0
18:42020638|42049605(+)	exon	PIK3C3		-4.074	0.0472852	0	0	0	21.35	0	0
4:22341020|22392690(-)	intergenic_region			-4.07365	0.0473433	0	0	0	32.03	27.29	0
8:55745061|55751157(-)	exon	TMEM68		-4.07365	0.0473433	0	0	0	32.03	27.29	0
20:1452493|1458274(-)	exon	NSFL1C		-4.07308	0.0473873	0	0	0	32.03	27.29	21.62
22:29654657|29665064(+)	exon	NF2		1.39214	0.0474359	38.99	88.75	109.68	53.38	0	0
1:227016080|227048010(-)	exon	CDC42BPA		-1.01586	0.0474363	68.23	0	79.77	74.73	109.18	64.86
3:9428823|9434882(+)	exon	SETD5	hsa_circ_0064121	-4.07183	0.047478	0	0	0	0	18.2	32.43
5:75416876|75426478(-)	exon	CERT1		-4.07125	0.0475221	0	0	0	0	18.2	54.05
8:127806369|127807862(+)	intron			-4.07113	0.0475379	0	0	0	42.7	27.29	0
1:51440347|51447105(-)	exon	EPS15		-4.07038	0.0475689	0	0	0	0	0	32.43
5:179888103|179904812(-)	exon	TBC1D9B	hsa_circ_0075331	-4.07041	0.0475834	0	0	0	42.7	18.2	0
6:166488833|166510357(-)	exon	RPS6KA2		-4.07027	0.0476041	0	0	0	42.7	27.29	32.43
9:15210088|15214249(-)	exon	TTC39B		-4.07027	0.0476041	0	0	0	42.7	27.29	32.43
18:21773624|21804014(+)	exon	MIB1		1.16564	0.0476264	87.72	59.16	59.83	0	27.29	0
2:61325375|61350693(-)	exon	USP34		1.70479	0.0477294	77.98	29.58	79.77	42.7	18.2	0
2:68490190|68568350(+)	exon	APLF	hsa_circ_0001024	-4.06861	0.0477333	0	0	0	53.38	27.29	0
6:97263335|97268002(-)	exon	MMS22L		-4.06861	0.0477333	0	0	0	53.38	27.29	0
17:61982198|61983114(-)	exon	MED13		1.02863	0.0477913	116.96	108.47	49.85	21.35	90.98	75.67
16:28125689|28132403(-)	exon	XPO6	hsa_circ_0004197	-1.6859	0.0477933	0	39.44	39.88	85.4	100.08	54.05
10:95238568|95247366(-)	exon	PDLIM1		2.10461	0.0478165	48.73	0	59.83	32.03	18.2	0
19:16862352|16871398(+)	exon	SIN3B		-4.06678	0.0478691	0	0	0	21.35	18.2	32.43
13:41316846|41331369(+)	exon	NAA16	hsa_circ_0030066	1.16226	0.0479305	87.72	78.88	49.85	21.35	45.49	64.86
6:22020339|22020542(+)	exon		hsa_circ_0075828	-4.06631	0.0479306	0	0	0	0	36.39	0
7:105470761|105495253(-)	exon	PUS7		-4.06574	0.0479752	0	0	0	0	36.39	21.62
3:61584738|61623555(+)	intron	PTPRG	hsa_circ_0008180	-1.92064	0.0479793	0	19.72	0	0	27.29	54.05
11:76007534|76016980(+)	exon	UVRAG	hsa_circ_0023641	-4.06486	0.0480225	0	0	0	0	18.2	0
2:232787150|232806657(+)	exon	GIGYF2		-4.06365	0.048091	0	0	0	32.03	0	0
21:43004326|43018230(+)	exon	PKNOX1	hsa_circ_0061852	-4.06365	0.048091	0	0	0	32.03	0	0
6:155164415|155211307(+)	exon	TIAM2		2.08355	0.0481004	48.73	59.16	39.88	32.03	0	21.62
22:29338990|29342383(-)	exon	AP1B1		-4.06124	0.0483258	0	0	0	21.35	36.39	0
5:138161796|138166727(-)	exon	BRD8		-4.06066	0.0483708	0	0	0	21.35	36.39	21.62
7:2271850|2278305(-)	exon	SNX8		-4.06051	0.0483721	0	0	0	21.35	27.29	0
9:130086420|130107539(+)	exon	GPR107		-4.06003	0.0483947	0	0	0	53.38	18.2	0
2:100395509|100398142(-)	exon	CHST10		-2.50531	0.0483966	0	0	29.91	53.38	36.39	64.86
17:81588944|81604727(-)	exon	NPLOC4	hsa_circ_0046186	2.31316	0.0484124	0	88.75	39.88	0	36.39	0
2:151962845|151971704(-)	exon	CACNB4		-4.05978	0.0484185	0	0	0	21.35	18.2	0
16:29833733|29834066(+)	exon	MVP	hsa_circ_0000688	-4.05921	0.0484635	0	0	0	21.35	18.2	21.62
4:139517885|139548119(-)	exon	SETD7		-4.05832	0.0485113	0	0	0	21.35	0	0
16:11379556|11381171(+)	intron	RMI2		-4.05783	0.0485925	0	0	0	32.03	36.39	32.43
3:160300883|160319939(-)	exon			-4.05714	0.0486403	0	0	0	0	27.29	21.62
14:69203917|69209803(+)	exon	EXD2		-4.05699	0.0486416	0	0	0	0	18.2	0
11:103280348|103468705(+)	exon	DYNC2H1		-2.8087	0.0486804	19.49	0	0	0	27.29	54.05
13:98460372|98466561(-)	exon	STK24		-4.05656	0.0486856	0	0	0	0	27.29	43.24
16:23532657|23553123(-)	exon	EARS2		-4.05656	0.0486856	0	0	0	0	27.29	43.24
21:45128402|45160223(+)	intron	ADARB1		-4.05656	0.0486856	0	0	0	0	27.29	43.24
1:114405410|114410316(-)	exon	TRIM33		-4.05612	0.0487096	0	0	0	0	18.2	32.43
14:71413948|71483882(+)	intron	SIPA1L1		-4.05615	0.0487245	0	0	0	42.7	36.39	0
13:77257671|77288376(-)	exon	MYCBP2		-4.05557	0.0487698	0	0	0	42.7	36.39	21.62
13:30630835|30637857(+)	exon	USPL1		-4.05469	0.0488179	0	0	0	42.7	18.2	0
17:8518631|8545600(-)	exon	MYH10		-4.05469	0.0488179	0	0	0	42.7	18.2	0
9:128739931|128742745(-)	exon	ZER1		2.07494	0.0489383	38.99	49.3	39.88	0	0	54.05
1:229530199|229547701(-)	exon	ABCB10		-4.05287	0.048972	0	0	0	53.38	27.29	0
14:21488590|21489403(+)	exon	TOX4		-4.05105	0.0491267	0	0	0	64.05	36.39	0
2:216660557|216661998(+)	exon	IGFBP2		-4.05105	0.0491267	0	0	0	64.05	36.39	0
1:112998930|113008360(+)	exon			-4.05128	0.0491279	0	0	0	0	45.49	0
20:51617490|51622172(-)	exon	ATP9A		-4.05128	0.0491279	0	0	0	0	45.49	0
5:131461705|131548190(-)	exon			-4.05128	0.0491279	0	0	0	0	45.49	0
8:123349285|123357736(-)	exon	ATAD2		-4.05128	0.0491279	0	0	0	0	45.49	0
X:77855501|77875597(-)	exon	MAGT1		-4.05128	0.0491279	0	0	0	0	45.49	0
17:60808004|60811518(+)	intron	BCAS3		-4.05055	0.049175	0	0	0	0	36.39	0
2:27599583|27601442(+)	exon	ZNF512	hsa_circ_0000985	-4.05055	0.049175	0	0	0	0	36.39	0
9:128750616|128755659(-)	exon	ZER1		-4.05041	0.0491966	0	0	0	0	45.49	32.43
4:61497121|61676935(+)	exon	ADGRL3		-4.04981	0.0492222	0	0	0	0	27.29	0
X:24732370|24743329(+)	exon	POLA1		-4.04981	0.0492222	0	0	0	0	27.29	0
11:9178132|9179073(-)	exon	DENND5A		-2.79723	0.049224	0	19.72	0	21.35	27.29	43.24
1:109336240|109342158(-)	exon	SORT1	hsa_circ_0013441	-4.04983	0.0492424	0	0	0	0	45.49	54.05
4:2657803|2672372(+)	exon	FAM193A	hsa_circ_0006291	-4.04983	0.0492424	0	0	0	0	45.49	54.05
4:48032993|48037341(+)	exon	NIPAL1		-2.79692	0.0492693	0	19.72	0	21.35	27.29	64.86
4:106095482|106194754(-)	exon	TBCK	hsa_circ_0070581	-4.04908	0.0492694	0	0	0	0	18.2	0
8:134600436|134608879(-)	exon	ZFAT	hsa_circ_0006154	-4.04908	0.0492694	0	0	0	0	18.2	0
11:238998|244761(+)	exon	PSMD13		-4.0485	0.0493153	0	0	0	0	18.2	21.62
2:197489002|197493492(-)	exon	HSPD1		-4.0485	0.0493153	0	0	0	0	18.2	21.62
11:47622701|47639051(-)	exon	MTCH2		-4.0475	0.0494008	0	0	0	42.7	27.29	0
9:109130141|109149720(-)	intergenic_region			-4.0475	0.0494008	0	0	0	42.7	27.29	0
10:440871|486530(-)	exon	DIP2C		-1.00731	0.0494008	68.23	39.44	49.85	128.11	81.88	21.62
1:20862228|20886371(-)	exon	EIF4G3	hsa_circ_0010462	-4.04616	0.0495337	0	0	0	21.35	45.49	0
14:71413948|71421869(+)	intron	SIPA1L1		-4.04616	0.0495337	0	0	0	21.35	45.49	0
16:67868340|67868599(+)	exon	NUTF2		-1.91675	0.0495868	0	0	0	32.03	54.59	64.86
12:123645455|123660082(+)	exon	GTF2H3		-4.04359	0.049738	0	0	0	32.03	45.49	0
10:73030271|73053590(-)	exon	P4HA1		-2.80313	0.0497587	0	0	0	0	45.49	97.29
17:54985614|55000883(+)	exon	STXBP4		-1.22126	0.0497588	77.98	0	49.85	64.05	109.18	54.05
6:20955419|21065228(+)	exon	CDKAL1		-4.0426	0.0498103	0	0	0	0	36.39	0
20:4883642|4885909(-)	exon	SLC23A2		2.07462	0.0498219	77.98	0	49.85	32.03	0	21.62
1:227139576|227193934(-)	exon	CDC42BPA		-4.04211	0.0498335	0	0	0	32.03	27.29	0
4:150731436|150808398(-)	intron	LRBA		-4.04211	0.0498335	0	0	0	32.03	27.29	0
3:63988059|63990859(+)	exon	ATXN7	hsa_circ_0066436	-4.04172	0.04988	0	0	0	0	36.39	32.43
1:203703652|203722689(+)	exon	ATP2B4	hsa_circ_0002815	-4.04028	0.0499911	0	0	0	42.7	36.39	0
10:27158549|27167274(+)	exon	MASTL		-4.04028	0.0499911	0	0	0	42.7	36.39	0
3:158684524|158691648(+)	exon	GFM1		-4.04028	0.0499911	0	0	0	42.7	36.39	0
