# Supplementary material for: Cancer-associated SF3B1 mutation suppresses DNA repair by disrupting the organization of nuclear actin network
Source: Cell Death Dis. 2026 Mar 21;17(1):334. doi: 10.1038/s41419-026-08569-5 (PMC13039298; doi:10.1038/s41419-026-08569-5)
Supplement: Supplementary file 4 — Table s3 [file 41419_2026_8569_MOESM4_ESM.xlsx]

## Sheet: Sheet1
Gene names	MW [kDa]	HN/Protein score	HC/Protein score	HN/Unique Peptides	HC/Unique Peptides	Different Unique Peptides
ACACA	265.4	5583	6164	78	86	8
PC	129.6	3285	3293	45	50	5
PKM	57.9	2815	3679	35	37	2
MCCC1	80.4	1538	2601	25	29	4
PCCA	80	1166	1725	22	29	7
EEF1A1	50.1	1119	1556	9	12	3
GAPDH	36	878	849	11	12	1
PCCB	58.2	837	1453	13	21	8
HNRNPM	77.5	756	856	17	22	5
TUBB	49.6	705	1056	4	5	1
HSPA8	70.9	702	846	10	12	2
HSP90AB1	83.2	629	883	8	10	2
FLNA	280.6	579	886	17	20	3
HSPA5	72.3	515	636	9	12	3
EEF1A2	50.4	458	855	1	3	2
MCCC2	61.3	442	1093	10	19	9
SFPQ	76.1	408	1076	10	20	10
ATP5F1B	56.5	388	589	8	10	2
ATP5F1A	59.7	363	402	8	10	2
HSD17B4	79.6	356	426	8	9	1
LUC7L2	46.5	333	467	7	8	1
PUF60	59.8	331	396	6	9	3
HSPA1A	70	308	589	6	11	5
ALDOA	39.4	287	394	9	10	1
ALDH18A1	87.2	283	637	8	17	9
PARP1	113	278	843	7	21	14
EZR	69.4	265	498	3	8	5
MSN	67.8	253	706	5	11	6
RCC1	44.9	243	253	3	4	1
NONO	54.2	230	921	5	16	11
ACAT1	45.2	229	327	5	8	3
TRAP1	80.1	206	184	6	7	1
EEF2	95.3	202	711	6	20	14
NPM1	32.6	197	211	2	4	2
H1-2	21.4	187	191	4	5	1
GFM1	83.4	182	228	5	8	3
CDK11A	91.3	161	181	4	6	2
SHMT2	56	152	143	5	6	1
DLST	48.7	150	212	4	5	1
GOT2	47.5	142	167	3	4	1
LDHB	36.6	140	296	2	7	5
TAF2	136.9	138	271	5	10	5
RCC2	56	130	213	4	6	2
HSP90B1	92.4	120	197	2	3	1
FSCN1	54.5	115	96	3	5	2
FEN1	42.6	114	153	3	4	1
SERBP1	44.9	108	185	3	4	1
IARS2	113.7	108	239	4	6	2
GANAB	106.8	106	117	1	2	1
PHGDH	56.6	105	110	3	4	1
SEPTIN2	41.5	95	148	2	5	3
LUC7L3	51.4	90	169	1	2	1
CALD1	93.2	87	94	3	4	1
PLOD1	83.5	86	84	2	3	1
PDIA3	56.7	83	161	4	7	3
UBA52	14.7	83	114	2	3	1
MTHFD1	101.5	78	185	2	5	3
GPI	63.1	78	109	1	3	2
ALDH1B1	57.2	76	103	2	3	1
ATP1A1	112.8	71	167	2	4	2
BUB3	37.1	70	165	2	5	3
DNM2	98	66	172	1	2	1
SEPTIN9	65.4	63	161	2	4	2
CALR	48.1	62	107	3	4	1
MDH2	35.5	61	194	1	6	5
CCT4	57.9	60	132	1	3	2
CCT6A	58	57	69	2	3	1
CSE1L	110.3	55	130	2	3	1
RBM39	59.3	53	167	2	5	3
HDHD5	46.3	51	111	1	3	2
CS	51.7	49	91	2	3	1
IDH2	50.9	48	79	1	2	1
EEF1G	50.1	47	265	2	7	5
HACD3	43.1	47	125	1	4	3
HNRNPK	50.9	46	428	1	10	9
RPL3	46.1	45	65	1	2	1
ACADM	46.6	42	83	1	3	2
DDX3X	73.2	42	104	1	3	2
PCBP2	38.6	41	355	1	5	4
DNAJA1	44.8	40	81	1	2	1
TCP1	60.3	40	104	1	2	1
DLD	54.1	39	206	1	6	5
AIFM1	66.9	38	94	1	3	2
VIM	53.6	31	122	1	3	2
ENAH	66.5	31	49	1	2	1
SAP30BP	33.9	29	60	1	2	1
PCK2	70.7	28	100	1	3	2
KPNB1	97.1	28	103	1	3	2
CCT3	60.5	27	269	1	9	8
LONP1	106.4	27	80	1	3	2
TBRG4	70.7	27	112	1	4	3
VCP	89.3	26	55	1	2	1
EWSR1	68.4	25	75	1	2	1
CANX	67.5	25	107	1	4	3
ACTG1	41.8	0	6049	0	1	1
ACTA2	42	0	3871	0	3	3
POTEE	121.3	0	2422	0	1	1
ACTBL2	42	0	2012	0	1	1
MYH10	228.9	0	1545	0	27	27
MYH9	226.4	0	1385	0	31	31
IQGAP1	189.1	0	898	0	19	19
TUBA1C	49.9	0	723	0	1	1
TUBB4A	49.6	0	677	0	1	1
FASN	273.3	0	608	0	21	21
DBN1	71.4	0	585	0	9	9
CTTN	61.5	0	482	0	12	12
RDX	68.5	0	339	0	3	3
CKB	42.6	0	335	0	7	7
TLN1	269.6	0	318	0	9	9
PLS3	70.8	0	308	0	9	9
CCT8	59.6	0	282	0	7	7
IRS4	133.7	0	269	0	9	9
CCT2	57.5	0	249	0	7	7
ACTN4	104.8	0	247	0	5	5
ENO3	47	0	242	0	1	1
PCBP1	37.5	0	237	0	3	3
STRAP	38.4	0	207	0	4	4
CLTC	191.5	0	206	0	8	8
SSB	46.8	0	202	0	5	5
JUP	81.7	0	198	0	4	4
CCT5	59.6	0	186	0	4	4
CDK12	164.1	0	185	0	5	5
FLNB	278	0	184	0	2	2
CAPZA1	32.9	0	178	0	4	4
UQCRC2	48.4	0	172	0	3	3
DSG2	122.2	0	170	0	4	4
SPTBN1	274.4	0	169	0	6	6
SEPTIN6	49.7	0	169	0	1	1
ACTR2	44.7	0	166	0	5	5
LIMA1	85.2	0	164	0	4	4
ACTN1	103	0	156	0	1	1
SEPTIN8	55.7	0	156	0	1	1
CTPS1	66.6	0	151	0	2	2
CORO1C	53.2	0	151	0	5	5
RBBP7	47.8	0	141	0	1	1
SPTAN1	284.4	0	136	0	4	4
GNL3	62	0	134	0	3	3
CTNNA1	100	0	133	0	2	2
ACTR3	47.3	0	124	0	4	4
CTNNB1	85.4	0	124	0	3	3
ALDOC	39.4	0	118	0	1	1
NUFIP2	76.1	0	115	0	4	4
CTNND1	108.1	0	114	0	3	3
H1-10	22.5	0	109	0	3	3
YARS1	59.1	0	108	0	3	3
TARS2	81	0	102	0	3	3
DDX5	69.1	0	99	0	2	2
PGD	53.1	0	98	0	3	3
HNRNPD	38.4	0	97	0	2	2
ARPC1B	40.9	0	95	0	4	4
OAT	48.5	0	95	0	2	2
AHCY	47.7	0	94	0	3	3
PPP1CB	37.2	0	82	0	2	2
EPRS1	170.5	0	81	0	1	1
AMOT	118	0	81	0	3	3
PAICS	47	0	80	0	3	3
XRCC6	69.8	0	78	0	2	2
DARS2	73.5	0	78	0	2	2
TIMM44	51.3	0	73	0	2	2
DDX19B	53.9	0	73	0	2	2
CCT7	59.3	0	72	0	3	3
SNTB2	57.9	0	71	0	1	1
SRSF11	53.5	0	71	0	1	1
RPN1	68.5	0	70	0	2	2
ETF1	49	0	67	0	1	1
STIP1	62.6	0	66	0	2	2
SLC9A3R1	38.8	0	66	0	2	2
ARCN1	57.2	0	66	0	2	2
DCTN1	141.6	0	65	0	1	1
FKBP4	51.8	0	65	0	1	1
DNM3	97.7	0	63	0	1	1
CORO1B	54.2	0	62	0	2	2
NT5DC2	60.7	0	62	0	2	2
CPNE3	60.1	0	61	0	2	2
KPNA2	57.8	0	61	0	1	1
UNG	34.6	0	59	0	1	1
IDH1	46.6	0	59	0	1	1
SLC1A5	56.6	0	57	0	1	1
HLA-A	40.8	0	57	0	1	1
PPP2R1A	65.3	0	56	0	1	1
AFDN	206.7	0	56	0	2	2
PLOD3	84.7	0	55	0	1	1
RPL4	47.7	0	54	0	3	3
RPSA	32.8	0	54	0	1	1
LUZP1	120.2	0	53	0	2	2
TALDO1	37.5	0	53	0	2	2
GLA	48.7	0	52	0	2	2
RNH1	49.9	0	52	0	1	1
DLG1	100.4	0	52	0	1	1
EGLN1	46	0	51	0	1	1
ACADSB	47.5	0	51	0	1	1
TMOD3	39.6	0	51	0	1	1
LARS2	101.9	0	50	0	2	2
RPLP0	34.3	0	50	0	2	2
ATXN2L	113.3	0	49	0	2	2
SART1	90.2	0	49	0	1	1
MORF4L2	32.3	0	48	0	1	1
PAWR	36.5	0	47	0	1	1
MYO1B	131.9	0	47	0	2	2
UQCRC1	52.6	0	46	0	1	1
MCAT	42.9	0	46	0	1	1
MMTAG2	29.4	0	45	0	1	1
MDH1	36.4	0	45	0	1	1
HSDL2	45.4	0	44	0	1	1
TPM4	28.5	0	44	0	1	1
SUMO3	11.6	0	44	0	1	1
DBNL	48.2	0	43	0	1	1
CHID1	44.9	0	43	0	2	2
RTN4	129.9	0	43	0	1	1
ACLY	120.8	0	42	0	2	2
MTHFD2	37.9	0	41	0	1	1
COL3A1	138.5	0	41	0	1	1
GMPS	76.7	0	41	0	1	1
MYO6	149.6	0	41	0	1	1
NSF	82.5	0	40	0	1	1
EIF3B	92.4	0	40	0	1	1
MCM7	81.3	0	39	0	1	1
CCDC85C	45.2	0	39	0	1	1
GLRX3	37.4	0	38	0	1	1
TMC7	83.4	0	38	0	1	1
ARPC1A	41.5	0	37	0	1	1
GSN	85.6	0	37	0	1	1
MARCKSL1	19.5	0	37	0	1	1
ASNS	64.3	0	37	0	1	1
SRRM1	102.3	0	37	0	1	1
LSR	71.4	0	36	0	1	1
RIN2	100.1	0	35	0	1	1
SLC2A1	54	0	35	0	1	1
MYO1C	121.6	0	35	0	1	1
IMPDH2	55.8	0	35	0	1	1
TMEM64	39.6	0	34	0	1	1
ZYX	61.2	0	34	0	1	1
CSTA	11	0	33	0	1	1
PLOD2	84.6	0	33	0	1	1
EPB41L2	112.5	0	33	0	1	1
PPIB	23.7	0	33	0	1	1
WDR1	66.2	0	32	0	1	1
PRMT1	42.4	0	32	0	1	1
GPS1	55.5	0	31	0	1	1
ST13P4	27.4	0	31	0	1	1
ACO2	85.4	0	31	0	1	1
LETM1	83.3	0	31	0	1	1
EIF3I	36.5	0	31	0	1	1
TNPO1	102.3	0	31	0	1	1
AKR1B1	35.8	0	31	0	1	1
HSPH1	96.8	0	30	0	1	1
AARS2	107.3	0	30	0	1	1
ARL6IP4	26.4	0	30	0	1	1
PNPT1	85.9	0	30	0	1	1
CKMT1B	47	0	30	0	1	1
U2AF1L4	25.7	0	30	0	1	1
DLAT	69	0	30	0	1	1
AXDND1	118	0	29	0	1	1
CCNL1	59.6	0	29	0	1	1
HSPA4	94.3	0	29	0	1	1
OGDHL	114.4	0	28	0	1	1
CAPN1	81.8	0	28	0	1	1
TOR1AIP1	66.2	0	28	0	1	1
EPS8	91.8	0	27	0	1	1
TUBG1	51.1	0	27	0	1	1
MPG	32.8	0	27	0	1	1
ALPL	57.3	0	26	0	1	1
CHAD	40.5	0	26	0	1	1
PIAS4	56.5	0	26	0	1	1
YTHDF3	63.8	0	25	0	1	1
NUDC	38.2	0	25	0	1	1
DNAJA2	45.7	0	25	0	1	1
ASIC2	57.7	0	24	0	1	1
SLC25A6	32.8	0	24	0	1	1
FBL	33.8	0	23	0	1	1
ADGRF3	116.3	0	23	0	1	1
THOC2	182.7	0	23	0	1	1
COPB2	102.4	0	21	0	1	1
GSPT1	55.7	0	20	0	1	1
