# Supplementary material for: Cancer-associated SF3B1 mutation suppresses DNA repair by disrupting the organization of nuclear actin network
Source: Cell Death Dis. 2026 Mar 21;17(1):334. doi: 10.1038/s41419-026-08569-5 (PMC13039298; doi:10.1038/s41419-026-08569-5)
Supplement: Supplementary file 5 — Table s4 [file 41419_2026_8569_MOESM5_ESM.xlsx]

## Sheet: Sheet1
Gene names	MW [kDa]	TN/Protein score	TC/Protein score	TN/Unique Peptides	TC/Unique Peptides	Different Unique Peptides
ACTA2	42	0	9166	0	3	3
FLNA	280.6	1217	2165	29	44	15
MYH9	226.4	0	2002	0	35	35
IQGAP1	189.1	1365	1974	30	41	11
MYH10	228.9	844	1776	16	37	21
ACTN4	104.8	919	1624	10	16	6
EZR	69.4	1156	1526	13	16	3
FASN	273.3	785	1460	29	39	10
EEF2	95.3	903	1363	25	27	2
TUBA1C	49.9	0	1175	0	1	1
SPTBN1	274.4	394	1067	11	24	13
FLNB	278	316	1060	7	25	18
TLN1	269.6	588	1040	17	24	7
DBN1	71.4	775	1038	13	14	1
SPTAN1	284.4	313	992	13	26	13
ENO1	47.1	607	980	8	13	5
AHNAK	628.7	469	938	17	31	14
AFDN	206.7	693	872	17	23	6
HSP90AA1	84.6	717	842	7	9	2
GAPDH	36	621	830	9	11	2
EEF1A2	50.4	892	827	3	4	1
HSPA1A	70	863	793	14	16	2
CTNNA1	100	278	790	7	17	10
EIF4A1	46.1	584	757	9	14	5
CKB	42.6	333	755	7	13	6
ANXA2	38.6	182	722	6	15	9
MYO1D	116.1	366	691	11	16	5
SCRIB	174.8	219	679	8	19	11
CTNND1	108.1	300	624	8	13	5
CLTC	191.5	254	575	8	17	9
MYO1B	131.9	288	531	10	14	4
UTRN	394.2	325	520	9	13	4
CAPZA1	32.9	372	513	6	8	2
ACACB	276.4	0	450	0	1	1
CCT8	59.6	256	446	7	11	4
DOCK7	242.4	55	438	2	12	10
AMOT	118	342	418	11	13	2
DDX3X	73.2	231	414	5	9	4
ACTR3	47.3	138	408	5	13	8
IQGAP2	180.5	213	392	5	8	3
CCT3	60.5	170	384	6	10	4
ACLY	120.8	111	384	3	12	9
SEPTIN9	65.4	279	361	6	12	6
CYFIP1	145.1	186	361	5	10	5
SEPTIN2	41.5	168	353	5	8	3
PGK1	44.6	241	345	6	8	2
MTHFD1	101.5	243	342	7	10	3
MYO6	149.6	101	341	4	10	6
RNH1	49.9	332	338	7	8	1
NCKAP1	128.7	242	323	7	11	4
TUBB6	49.8	331	319	1	2	1
ACTR2	44.7	210	318	6	8	2
GSN	85.6	111	317	3	8	5
MYO1C	121.6	206	312	6	10	4
NPM1	32.6	286	305	3	5	2
FLNC	290.8	0	300	0	4	4
ANXA11	54.4	99	287	3	6	3
SNTB2	57.9	200	283	6	9	3
LUC7L2	46.5	253	279	5	6	1
CCT6A	58	78	278	3	9	6
SEPTIN11	49.4	205	277	2	4	2
AHCY	47.7	119	269	3	7	4
TCP1	60.3	85	268	3	6	3
CCT5	59.6	53	267	2	7	5
STRAP	38.4	135	263	3	6	3
KPNA2	57.8	83	262	1	5	4
CCT2	57.5	198	260	6	7	1
LDHB	36.6	111	254	4	7	3
BAIAP2	60.8	206	249	6	7	1
PCBP2	38.6	159	239	3	4	1
DLST	48.7	149	238	4	7	3
CCT7	59.3	67	234	3	7	4
PAICS	47	98	229	4	6	2
EPS8	91.8	90	211	3	5	2
BASP1	22.7	151	209	5	6	1
ARPC1A	41.5	144	205	3	4	1
MARCKS	31.5	139	200	3	4	1
PDCD6IP	96	37	199	1	6	5
CSE1L	110.3	86	198	3	6	3
ADD1	80.9	0	184	0	2	2
SLC3A2	68	167	184	4	5	1
PPP1R9B	89.3	0	183	0	5	5
RBBP7	47.8	65	181	2	4	2
PPP2R1A	65.3	0	178	0	5	5
DNM2	98	66	178	1	2	1
WDR1	66.2	76	177	3	5	2
LUZP1	120.2	26	171	1	5	4
CORO1B	54.2	60	171	2	4	2
VCL	123.7	124	170	5	6	1
MPRIP	116.5	0	169	0	5	5
CTPS1	66.6	94	168	3	5	2
ARPC1B	40.9	70	167	3	4	1
GDI2	50.6	0	162	0	4	4
PPP1CA	37.5	79	161	2	4	2
BUB3	37.1	111	158	3	6	3
PCBP1	37.5	84	154	1	2	1
LSR	71.4	66	153	2	3	1
RPSA	32.8	150	149	3	4	1
CALD1	93.2	24	149	1	3	2
SRSF11	53.5	89	148	2	3	1
CAPZA2	32.9	0	148	0	2	2
CAD	242.8	0	147	0	3	3
KPNB1	97.1	75	142	2	5	3
EXOC4	110.4	0	141	0	4	4
PGD	53.1	36	140	2	4	2
RUVBL1	50.2	77	139	2	5	3
ALDOC	39.4	0	137	0	1	1
SLC9A3R2	37.4	67	134	2	4	2
FARP1	118.6	0	128	0	2	2
SLC16A1	53.9	30	126	1	2	1
GLRX3	37.4	32	122	1	3	2
UBA52	14.7	145	119	3	4	1
RAI14	110	0	111	0	3	3
EPB41L3	120.6	64	110	2	3	1
KIAA1671	196.6	0	108	0	5	5
PLOD2	84.6	32	107	2	3	1
NAP1L1	45.3	27	107	1	3	2
USO1	107.8	0	106	0	1	1
PKN2	112	0	104	0	3	3
LDHA	36.7	68	102	2	3	1
ZC3HAV1	101.4	0	102	0	4	4
CAND1	136.3	38	100	2	3	1
WDR6	121.6	89	96	3	4	1
SLC9A3R1	38.8	103	96	2	3	1
CCDC85C	45.2	100	96	2	3	1
MYO18A	233	0	93	0	3	3
GPI	63.1	99	92	2	3	1
ZYX	61.2	48	92	2	3	1
SPTBN2	271.2	0	91	0	1	1
HNRNPD	38.4	46	90	1	2	1
SRC	59.8	0	89	0	1	1
IDH3A	39.6	48	86	1	2	1
PACSIN3	48.5	0	85	0	2	2
ADRM1	42.1	36	85	1	3	2
SLC25A6	32.8	0	85	0	4	4
SOAT1	64.7	0	85	0	1	1
VASP	39.8	49	83	1	3	2
STIP1	62.6	23	83	1	2	1
FLOT1	47.3	0	83	0	2	2
ERBIN	158.2	35	83	1	3	2
TWF1	40.3	0	82	0	2	2
RPN1	68.5	87	82	2	3	1
CNN3	36.4	0	82	0	3	3
CSDE1	88.8	0	81	0	2	2
LYN	58.5	0	80	0	2	2
ASNS	64.3	0	80	0	3	3
PTPRF	212.7	0	78	0	3	3
XRCC5	82.7	61	75	1	2	1
AKR1B1	35.8	43	75	1	2	1
ACSL4	79.1	0	74	0	2	2
AP2B1	104.5	0	74	0	1	1
CSK	50.7	0	74	0	2	2
PDIA3	56.7	25	74	1	4	3
GANAB	106.8	0	73	0	1	1
TARS2	81	26	73	1	2	1
SLC4A7	136	47	73	1	2	1
PLS1	70.2	0	71	0	1	1
H1-3	22.3	0	70	0	2	2
ARHGAP17	95.4	0	69	0	1	1
ROCK1	158.1	0	69	0	3	3
TPM1	32.7	0	69	0	2	2
PI4KA	236.7	20	68	1	2	1
DDX6	54.4	56	68	2	3	1
AMOTL1	106.5	0	68	0	1	1
PIP5K1A	62.6	0	67	0	1	1
PDPK1	63.1	0	67	0	2	2
PMPCA	58.2	40	67	1	2	1
CAP1	51.9	0	67	0	1	1
PPP1R12A	115.2	0	66	0	1	1
MARK2	87.9	0	65	0	1	1
YWHAE	29.2	34	64	1	2	1
CTNNAL1	81.8	0	63	0	1	1
RUVBL2	51.1	36	63	1	2	1
COPB1	107.1	0	62	0	1	1
LAP3	56.1	0	62	0	1	1
CANX	67.5	42	61	1	2	1
EIF4G1	175.4	24	61	1	3	2
EWSR1	68.4	35	60	1	2	1
COPA	138.3	0	59	0	1	1
PACSIN2	55.7	52	58	1	2	1
UBA1	117.8	0	57	0	1	1
MPP1	52.3	0	57	0	1	1
FARP2	119.8	0	57	0	1	1
KIF5B	109.6	0	57	0	1	1
EEF1D	31.1	0	56	0	1	1
PSMD12	52.9	0	55	0	1	1
PDLIM5	63.9	0	55	0	1	1
PPP3CB	59	0	54	0	1	1
PKP2	97.4	0	54	0	1	1
MARCKSL1	19.5	35	54	1	2	1
GIPC1	36	0	54	0	1	1
TIMM44	51.3	0	52	0	1	1
SPECC1	118.5	0	52	0	2	2
UQCRC2	48.4	65	52	1	2	1
SRGAP2	120.8	0	52	0	1	1
GPS1	55.5	0	51	0	2	2
GLS	73.4	0	50	0	1	1
MICALL1	93.4	0	50	0	1	1
MMTAG2	29.4	0	50	0	1	1
RARS1	75.3	0	50	0	1	1
GNAS	111	0	49	0	1	1
PRKCI	68.2	0	48	0	1	1
EXOC5	81.8	0	48	0	2	2
CCNY	39.3	0	48	0	1	1
UBA2	71.2	0	47	0	1	1
STXBP3	67.7	28	47	1	2	1
ACTR1A	42.6	0	46	0	1	1
PICALM	70.7	0	46	0	1	1
CEP55	54.1	0	45	0	1	1
GCN1	292.5	0	45	0	1	1
EIF4B	69.1	0	45	0	1	1
NCSTN	78.4	0	44	0	2	2
KIAA1522	107	0	44	0	2	2
PARD3	151.3	0	43	0	1	1
TJP1	195.3	25	43	1	2	1
CDH2	99.7	0	42	0	1	1
AHCYL1	58.9	0	42	0	1	1
NDUFA9	42.5	0	41	0	1	1
C1QBP	31.3	0	41	0	1	1
NIBAN2	84.1	0	41	0	2	2
KBTBD3	69.8	0	41	0	1	1
CHMP4B	24.9	0	41	0	1	1
RADIL	117.4	0	40	0	1	1
ARHGEF12	173.1	0	39	0	1	1
EIF5	49.2	0	39	0	1	1
HM13	41.5	0	39	0	2	2
RTCB	55.2	0	39	0	1	1
TAOK1	116	0	38	0	1	1
ITGB1	88.4	0	38	0	1	1
DDOST	50.8	0	37	0	1	1
OBSL1	206.8	0	37	0	2	2
SLK	142.6	0	37	0	1	1
WASF2	54.3	0	37	0	1	1
PTGFRN	98.5	0	37	0	1	1
TNPO1	102.3	0	37	0	1	1
NSUN2	86.4	0	37	0	1	1
MCM3	90.9	0	36	0	1	1
CD2AP	71.4	0	36	0	1	1
XPO1	123.3	0	36	0	1	1
PKP4	131.8	0	36	0	1	1
TBC1D10B	87.1	0	35	0	1	1
DCTN2	44.2	0	35	0	1	1
WARS2	40.1	0	35	0	1	1
XPOT	109.9	0	35	0	1	1
AP2M1	49.6	0	35	0	1	1
GNB2	37.3	0	34	0	1	1
DARS1	57.1	0	34	0	1	1
DYNC1H1	532.1	0	33	0	1	1
NSF	82.5	0	33	0	1	1
CORO1A	51	31	32	1	2	1
DENND6A	69.5	0	32	0	1	1
HSPH1	96.8	0	32	0	1	1
PPFIA1	135.7	0	32	0	1	1
LRRC69	39.6	0	32	0	1	1
NNT	113.8	0	32	0	1	1
RANBP6	124.6	0	31	0	1	1
GTF3C1	238.7	0	31	0	1	1
PLXNA1	210.9	0	31	0	1	1
SLC25A24	53.3	0	30	0	1	1
SMARCC1	122.8	0	30	0	1	1
GNB1	37.4	0	30	0	1	1
DERPC	51.4	0	30	0	1	1
PDHB	39.2	0	30	0	1	1
PYCR2	33.6	0	30	0	1	1
AGAP3	95	0	29	0	1	1
PFKL	85	0	29	0	1	1
DIRAS1	22.3	0	29	0	1	1
KIF14	186.4	0	29	0	1	1
NAMPT	55.5	0	28	0	1	1
PHB2	33.3	0	28	0	1	1
PEAK1	193	0	28	0	1	1
GNAI2	40.4	0	28	0	1	1
DDX19B	53.9	0	28	0	1	1
FANCI	149.2	0	28	0	1	1
ITPK1	45.6	0	27	0	1	1
SETX	302.7	0	27	0	1	1
MRPS27	47.6	0	27	0	1	1
GSPT1	55.7	0	27	0	1	1
EXOC3	85.5	0	27	0	1	1
CPVL	54.1	0	27	0	1	1
PAFAH1B1	46.6	0	26	0	1	1
TBC1D10A	57.1	0	26	0	1	1
TXLNA	61.9	0	26	0	1	1
GNA14	41.5	0	26	0	1	1
AKAP12	191.4	0	26	0	1	1
RANGAP1	63.5	0	26	0	1	1
TWF2	39.5	0	26	0	1	1
ATP11C	129.4	0	26	0	1	1
RPN2	69.2	0	25	0	1	1
EIF3M	42.5	0	25	0	1	1
MOXD1	69.6	0	25	0	1	1
PALS2	61.1	0	25	0	1	1
CRLF3	49.7	0	24	0	1	1
SPART	72.8	0	24	0	1	1
FLOT2	47	0	24	0	1	1
DHX30	133.9	0	24	0	1	1
SLC12A2	131.4	0	24	0	1	1
PRKAB1	30.4	0	23	0	1	1
NUDCD1	66.7	0	23	0	1	1
ANKRD31	210.7	0	23	0	1	1
FMNL2	123.2	0	23	0	1	1
OGDH	115.9	0	23	0	1	1
ACAT2	41.3	0	20	0	1	1
